# Supplementary material for: Spin current driven by ultrafast magnetization of FeRh
Source: Nat Commun. 2023 Jun 29;14:3619. doi: 10.1038/s41467-023-39103-2 (PMC10310832; doi:10.1038/s41467-023-39103-2)
Supplement: Supplementary file 3 — Source Data [file 41467_2023_39103_MOESM3_ESM.xlsx]

## Sheet: Fig. 1b
temperature (K)	magnetization (10^6 A/m)
309.944	0.01678
319.694	-0.00336
330.028	-0.01174
339.972	-0.01342
350.501	-0.01007
360.446	0.01007
370.78	0.03356
381.114	0.23993
392.033	0.57215
401.588	0.82886
411.532	0.89765
421.281	0.92617
431.031	0.94128
421.281	0.92617
411.337	0.95302
401.393	0.95805
391.253	0.94463
381.114	0.89597
370.975	0.76007
360.836	0.36745
350.501	0.05705
340.167	0.02685
330.223	0.01342
319.889	0.02349
309.944	0.0302

## Sheet: Fig. 2a, 2b
time (ps)	Kerr rotation (urad) at pump fluence 0.9 J/m^2	Kerr rotation (urad) at pump fluence 2.2 J/m^2	Kerr rotation (urad) at pump fluence 3.5 J/m^2	Kerr rotation (urad) at pump fluence 5.3 J/m^2	Kerr rotation (urad) at pump fluence 7.1 J/m^2	Kerr rotation (urad) at pump fluence 8.8 J/m^2	Kerr rotation (urad) at pump fluence 10.6 J/m^2	Kerr rotation (urad) at pump fluence 16.4 J/m^2
-5.6606	0.04205	0.14211	0.13043	0.21197	0.16286	0.25143	0.50385	1.42622
-5.4596	-0.094	0.16687	0.21897	0.24393	0.18016	0.13462	0.51542	1.39078
-5.2559	-0.02746	0.00204	0.24563	0.28995	0.29784	0.1997	0.70384	1.51229
-5.0559	0.03426	0.06365	0.23211	0.30836	0.19137	0.16547	0.48319	1.52268
-4.8559	0.10077	0.10502	0.21714	0.28648	0.08127	0.122	0.6251	1.4666
-4.6559	-0.00177	0.09407	0.15933	0.24386	0.10311	0.14502	0.65428	1.35627
-4.4559	-0.03963	0.00606	0.17461	0.27797	0.22142	0.0878	0.50063	1.49974
-4.2559	0.00854	0.07331	0.21653	0.13397	0.19875	0.18856	0.53488	1.50769
-4.0559	-0.00728	0.02358	0.23765	0.12981	0.11646	0.20238	0.55851	1.46642
-3.8559	-0.00662	0.141	0.12227	0.18715	0.13333	0.24327	0.48662	1.36558
-3.6559	-0.05073	0.17125	0.20217	0.21027	0.15202	0.23968	0.29388	1.36946
-3.4636	-0.04806	0.11546	0.24304	0.14555	0.21206	0.2443	0.599	1.36036
-3.2516	-0.12002	0.19204	0.19625	0.33135	0.22159	0.05903	0.52018	1.38359
-3.0516	-0.00469	0.15777	0.21004	0.34215	0.09606	0.13626	0.42452	1.2871
-2.8516	0.00359	0.20494	0.21077	0.25354	0.1133	0.25186	0.28361	1.23145
-2.6516	0.07424	0.11917	0.17761	0.21734	0.05161	0.14107	0.36557	1.34296
-2.4516	0.02701	0.17168	0.28674	0.03215	0.07214	0.1228	0.27559	1.30565
-2.2516	0.01553	0.15071	0.31722	0.05855	0.08153	0.02851	0.27487	1.38578
-2.0516	-0.03033	0.20034	0.3206	0.12268	0.0636	-0.08536	0.31621	1.47289
-1.85165	0.03824	0.18995	0.19319	0.16419	0.14062	0.00646	0.26199	1.42187
-1.65155	0.07455	0.10528	0.22752	0.25993	-0.07168	-0.02965	0.35293	1.26581
-1.45156	-0.00809	0.17977	0.31974	0.25771	-0.0204	0.16219	0.43527	1.52164
-1.25157	0.0187	0.18353	0.26251	0.22838	0.05741	0.2447	0.50792	1.89602
-1.05158	0.00798	0.14414	0.3732	0.25316	0.01813	0.1646	0.62226	2.07517
-0.85159	0.01759	0.14416	0.35721	0.29509	0.01235	0.23626	0.68427	2.14844
-0.65159	-0.04499	0.30143	0.45288	0.49894	0.33614	0.72309	1.10956	2.73622
-0.4516	-6.31419e-05	0.28469	0.63991	0.78417	1.18556	1.65969	2.41771	4.12477
-0.25161	0.0262	0.38794	1.09175	1.28927	1.84995	3.05718	4.00323	7.67786
-0.05162	0.06642	0.36158	1.50507	2.16435	2.89525	4.87672	6.17539	13.0245
0.1484	-0.06338	0.5479	1.5476	3.01776	5.19923	6.72483	10.6413	18.4201
0.3484	0.01242	0.50249	1.25215	3.74983	7.18739	10.5781	15.2351	26.2438
0.5484	-0.07758	0.16114	0.83037	4.67485	9.74281	14.1207	20.5918	32.2988
0.7484	-0.24422	-0.05191	0.65637	4.66409	10.8234	16.6274	24.6412	34.3922
0.9484	-0.32072	0.26213	0.91754	4.7345	11.9196	17.5495	25.5103	36.313
1.1484	-0.38063	0.73375	1.39668	5.28427	13.0343	18.6992	26.7853	37.1525
1.3484	-0.43283	1.63592	3.24972	7.1273	13.8422	20.7471	26.6459	36.8139
1.5484	-0.42837	3.01091	5.47498	9.83594	16.1563	23.5732	28.8141	36.5662
1.7484	-0.48478	4.84158	8.45222	14.0537	18.7769	24.798	30.8555	36.718
1.9484	-0.5532	6.53963	11.6949	17.8626	23.2663	27.3201	32.7344	37.9226
2.1484	-0.65891	8.44551	15.2223	22.6294	26.1093	30.4628	35.4704	39.8103
2.3484	-0.48443	10.2238	18.8763	27.5782	31.2808	33.7742	38.9828	41.9546
2.5484	-0.52283	11.695	22.2352	31.7092	35	38.1559	42.0239	43.9164
2.7484	-0.63882	13.0891	25.7291	36.4001	39.7698	42.2836	46.0518	46.7225
2.9484	-0.62003	14.5275	28.8484	41.0898	44.0227	45.202	48.8618	48.26
3.1484	-0.5756	15.5412	31.8632	45.0285	47.6693	49.5434	51.8447	50.8976
3.3484	-0.52335	16.4003	34.72	49.1815	51.236	52.2089	56.212	54.5371
3.5484	-0.51471	17.1555	37.1097	53.2018	55.79	55.9652	59.2217	57.7484
3.7484	-0.4098	17.7688	38.7438	56.1712	58.7115	59.6574	62.3721	58.4825
3.9484	-0.18296	18.1402	39.7638	57.9519	61.3728	60.8657	64.6615	60.9775
4.1484	-0.28083	17.8328	39.8455	60.0841	62.6515	63.9335	68.7328	63.4962
4.3484	-0.20974	17.2043	38.6326	60.9979	64.1905	65.5203	69.7479	64.4442
4.5484	-0.16874	16.5664	37.5186	61.1247	65.0879	66.057	71.7814	66.2568
4.7484	0.00646	15.3005	35.9008	60.7963	64.9239	67.6686	72.7091	67.9855
4.9484	0.07921	14.2104	34.0709	59.3133	64.8339	68.6418	73.2982	70.5144
5.1484	0.09196	12.9857	32.3759	58.6229	64.5823	69.1448	74.5559	72.2426
5.3484	0.12429	11.6215	31.1838	58.4858	65.9381	68.399	75.2124	73.1278
5.5484	0.20762	10.4845	30.0225	57.2629	65.8655	70.1533	75.9914	74.7008
5.7484	0.16058	9.11428	28.1887	56.6001	64.943	70.9975	76.3105	76.0704
5.9484	0.19688	7.77335	26.8499	55.4317	65.3614	71.1046	77.4678	78.7552
6.1484	0.16787	6.42817	25.3763	54.5242	65.6535	72.1567	78.6388	79.2322
6.3484	0.29184	5.30884	23.8377	52.7849	65.1034	71.8183	79.4097	79.1749
6.5484	0.24658	4.21931	22.7453	52.3556	64.5729	71.3384	80.3402	79.2263
6.7484	0.23404	3.18861	21.1564	50.9225	63.9029	70.6341	78.6736	80.9925
6.9484	0.17526	2.04281	19.9466	49.3994	64.2623	71.3914	79.4358	81.6872
7.1484	0.14677	1.12516	18.2578	48.5684	62.2345	71.7039	80.6943	84.0704
7.3484	0.12432	0.39769	17.2042	48.041	61.5333	72.851	81.3863	84.3923
7.5484	0.23711	-0.25108	15.9036	46.5623	61.0178	71.5095	80.6026	85.2259
7.7484	0.17693	-0.77817	14.7848	45.379	61.3903	70.6942	81.464	86.8802
7.9484	0.15271	-1.28425	13.9528	45.0281	60.1189	70.8295	80.3042	85.8208
8.1484	-0.04539	-1.4122	13.0356	44.6492	60.1461	70.6582	81.1551	84.7789
8.3484	0.11863	-1.54082	12.2473	43.0802	58.4455	70.7849	81.7862	85.6336
8.5484	0.0262	-1.45288	12.0601	42.5711	58.7721	70.4621	81.0559	86.1325
8.7484	-0.10732	-1.3358	11.2801	41.6	59.4607	70.541	79.866	86.93
8.9484	-0.06838	-1.04992	11.0474	41.0208	58.9672	69.8563	79.9745	86.0842
9.1484	-0.01971	-0.74259	10.5423	40.5021	57.3221	69.4917	81.996	87.3752
9.3484	-0.08379	-0.40381	10.4818	40.1504	56.0601	69.7807	82.7817	86.1363
10.6507	-0.12112	0.64067	9.62244	38.4643	57.6347	70.4012	84.0701	88.5873
12.4077	-0.07188	0.86244	8.05535	35.5038	55.8826	71.0046	86.5599	94.5042
14.432	-0.00311	1.16516	7.15918	33.5779	55.7044	73.2193	89.8142	99.9393
16.7654	-0.13676	1.77762	6.53873	31.1974	56.1861	74.2297	90.7968	107.322
19.4541	-0.1098	1.51252	5.49816	29.9315	54.2587	74.9109	98.7862	113.191
22.5528	-0.07126	0.91382	3.72465	26.4477	51.802	76.0184	100.977	118.422
26.124	-0.07437	0.49096	2.07711	22.8046	49.216	74.5086	100.193	124.479
30.2394	-0.04059	-0.34049	0.55085	18.3129	46.0172	74.5732	101.709	132.558
34.9821	0.05393	-1.21058	-1.26497	14.492	42.222	73.2245	105.026	141.017
40.4481	0.02636	-1.89985	-2.66961	10.3605	38.5859	71.258	108.202	150.817
46.7471	0.05027	-2.47451	-3.61081	6.82636	35.7126	71.1198	112.895	159.495
54.0064	0.13511	-2.75503	-4.33127	3.68301	33.3751	73.1956	116.865	169.934
62.3721	0.00531	-2.59953	-4.47595	1.48152	30.8677	73.2422	119.551	181.444
72.0131	0.03714	-1.89782	-3.86453	-0.65119	26.4906	69.36	121.517	191.613
83.1237	-0.08151	-0.85166	-2.66713	-2.14066	21.0822	65.7913	123.671	200.356
95.9281	-0.02311	0.01636	-1.3285	-2.55479	18.3999	61.9977	116.388	200.878
110.684	-0.07053	0.47676	-0.37529	-2.47847	14.547	56.9857	107.113	195.943
127.69	0.00957	0.23521	0.00129	-2.27333	11.0535	51.4235	102.577	193.927
147.288	0.05857	-0.36476	-0.21896	-1.90676	8.31153	45.7513	95.9482	190.003
169.874	-0.10354	-0.33139	-0.25349	-1.38526	5.60844	41.0565	89.2782	175.762
195.902	-0.07237	0.12487	-0.00167	-0.68854	3.28919	35.7103	83.1764	169.292
225.898	-0.05623	0.13908	0.16098	-0.06414	1.35346	30.9092	77.7575	160.322
260.467	0.07195	0.03261	0.21641	0.18391	0.17884	24.5005	64.8477	149.802
300.305	0.04193	0.1549	0.31602	0.32759	-0.43905	17.1197	54.3973	137.391
346.217	0.05056	0.11748	0.28513	0.46918	-0.33241	10.1591	42.0426	125.479
399.121	-0.03351	0.20856	0.42307	0.4785	0.33479	3.78678	31.7959	112.2
460.102	0.00861	0.12279	0.34362	0.57983	0.66825	0.28472	20.9662	95.7945

## Sheet: Fig. 2c
time (ps)	Kerr rotation (urad) at base temperature 300 K	Kerr rotation (urad) at base temperature 430 K
-5.0592	0.19137	-1.06325
-4.8609	0.08127	-1.04047
-4.66	0.10311	-1.00121
-4.4603	0.22142	-0.96917
-4.2603	0.19875	-1.09049
-4.0603	0.11646	-0.92332
-3.8603	0.13333	-1.04596
-3.6609	0.15202	-1.0987
-3.4599	0.21206	-1.06871
-3.2606	0.22159	-1.08616
-3.0602	0.09606	-1.06963
-2.8606	0.1133	-1.09475
-2.6623	0.05161	-1.05838
-2.4619	0.07214	-1.09502
-2.2603	0.08153	-1.08805
-2.0593	0.0636	-1.083
-1.85958	0.14062	-1.18048
-1.66162	-0.07168	-1.32419
-1.46194	-0.0204	-1.47659
-1.26164	0.05741	-1.81521
-1.06358	0.01813	-2.27752
-0.86257	0.01235	-3.02209
-0.66329	0.33614	-4.67808
-0.46198	1.18556	-7.61041
-0.26229	1.84995	-11.8918
-0.06261	2.89525	-17.6027
0.1377	5.19923	-23.8104
0.3377	7.18739	-29.2054
0.5378	9.74281	-32.7463
0.7378	10.8234	-35.0587
0.9378	11.9196	-36.6746
1.1378	13.0343	-38.0628
1.3377	13.8422	-39.2805
1.5377	16.1563	-39.5934
1.7377	18.7769	-40.7768
1.9377	23.2663	-41.6408
2.1377	26.1093	-42.6959
2.3377	31.2808	-43.3971
2.5377	35	-44.3698
2.7377	39.7698	-44.6775
2.9378	44.0227	-45.2176
3.1378	47.6693	-45.3041
3.3378	51.236	-45.8676
3.5378	55.79	-46.136
3.7377	58.7115	-46.2084
3.9377	61.3728	-46.7263
4.1377	62.6515	-47.2559
4.3377	64.1905	-47.4371
4.5377	65.0879	-47.7254
4.7377	64.9239	-47.555
4.9377	64.8339	-48.2627
5.1377	64.5823	-47.6014
5.3377	65.9381	-48.191
5.5378	65.8655	-48.4296
5.7378	64.943	-48.0511
5.9378	65.3614	-48.3747
6.1378	65.6535	-48.0588
6.3377	65.1034	-48.2256
6.5377	64.5729	-48.246
6.7377	63.9029	-48.2854
6.9377	64.2623	-47.9907
7.1377	62.2345	-48.0438
7.3377	61.5333	-47.9659
7.5377	61.0178	-47.834
7.7377	61.3903	-47.7865
7.9378	60.1189	-47.5062
8.1378	60.1461	-47.8931
8.3378	58.4455	-47.3452
8.5378	58.7721	-46.6931
8.7377	59.4607	-46.3281
8.9377	58.9672	-46.5394
9.1377	57.3221	-46.8422
9.3377	56.0601	-47.0172

## Sheet: Fig. 3a
time (ps)	reflecitivity change (%) at pump fluence 0.9 J/m^2	reflecitivity change (%) at pump fluence 2.2 J/m^2	reflecitivity change (%) at pump fluence 3.5 J/m^2	reflecitivity change (%) at pump fluence 5.3 J/m^2	reflecitivity change (%) at pump fluence 7.1 J/m^2
-5.7847	-6.7159e-05	0.000443938	0.000176808	0.00181	0.00278
-5.5913	6.4416e-06	0.000443134	0.000254435	0.00218	0.00319
-5.381	2.44711e-05	0.000125222	0.000421641	0.00199	0.00296
-5.1843	3.66555e-05	0.00026977	0.000373177	0.0022	0.00309
-4.984	0.000249819	0.000250332	0.000218199	0.00204	0.0033
-4.7836	-1.83132e-05	0.000307463	0.000218582	0.00215	0.00312
-4.5857	0.000242279	0.000385069	0.000372689	0.00194	0.00285
-4.3857	-2.43309e-05	0.000407225	0.000345101	0.00172	0.00307
-4.1857	0.000109823	0.000455827	0.000528806	0.00228	0.00313
-3.9857	-8.28887e-05	0.000658878	0.000554239	0.00206	0.00327
-3.786	5.2126e-05	0.00033332	0.000611324	0.00216	0.00331
-3.5857	-3.5332e-05	0.000557415	0.000273843	0.00182	0.00294
-3.3793	-3.72986e-05	0.000287187	0.000150447	0.00204	0.00313
-3.1837	4.28965e-05	0.000472273	0.000159508	0.00231	0.00293
-2.9837	-7.42398e-05	0.000453423	0.000584092	0.00253	0.0033
-2.7837	-0.000146883	0.000465904	0.000465038	0.0024	0.00319
-2.5836	0.000174375	0.00064964	0.00031199	0.00237	0.00324
-2.3836	0.000203433	0.000854525	0.000892119	0.00306	0.00385
-2.1836	0.000181589	0.000865286	0.00104	0.00356	0.00482
-1.98364	-4.16478e-05	0.00118	0.00137	0.00388	0.00528
-1.78365	9.7273e-05	0.00122	0.00146	0.00425	0.00586
-1.58366	0.000416427	0.00185	0.00242	0.006	0.00874
-1.38367	0.000777468	0.00385	0.00606	0.0124	0.01758
-1.18368	0.000648942	0.00536	0.00821	0.01697	0.02432
-0.98368	0.000625137	0.0066	0.01045	0.02177	0.03165
-0.78369	0.000857235	0.01103	0.01869	0.0374	0.05378
-0.5837	0.00223	0.02341	0.03886	0.07414	0.10999
-0.38371	0.00646	0.04731	0.07604	0.13925	0.20389
-0.18372	0.01496	0.08379	0.13027	0.23317	0.33511
0.0164	0.02538	0.12636	0.19422	0.33771	0.48026
0.2164	0.03545	0.1644	0.24993	0.4282	0.60017
0.4164	0.04364	0.1913	0.28739	0.48008	0.65705
0.6164	0.04766	0.20594	0.30675	0.50314	0.66394
0.8163	0.04969	0.214	0.31736	0.51033	0.65243
1.0163	0.04953	0.21831	0.32473	0.50753	0.63661
1.2163	0.0484	0.21773	0.32735	0.50845	0.613
1.4163	0.04609	0.21556	0.32809	0.51001	0.60592
1.6163	0.0426	0.21168	0.3294	0.516	0.60827
1.8163	0.03862	0.20461	0.32645	0.52227	0.62001
2.0163	0.03453	0.19828	0.3247	0.52892	0.63062
2.2163	0.03015	0.1914	0.32246	0.53896	0.64951
2.4164	0.0262	0.18389	0.31642	0.54777	0.67297
2.6164	0.02203	0.17574	0.31446	0.55989	0.69727
2.8164	0.01831	0.16628	0.31113	0.57516	0.72753
3.0164	0.01466	0.15768	0.30841	0.58416	0.75338
3.2163	0.01179	0.14988	0.30427	0.59862	0.7811
3.4163	0.00915	0.14183	0.30175	0.60909	0.81526
3.6163	0.00717	0.13498	0.30192	0.62577	0.85125
3.8163	0.00565	0.12914	0.30024	0.64127	0.88988
4.0163	0.00441	0.12408	0.29912	0.65686	0.93282
4.2163	0.00289	0.11839	0.30157	0.6747	0.96509
4.4163	0.00109	0.11195	0.29705	0.68872	1.00293
4.6163	-0.000864357	0.10327	0.29329	0.69772	1.02851
4.8163	-0.00287	0.09402	0.28146	0.70496	1.06006
5.0164	-0.00497	0.08281	0.26935	0.7071	1.08542
5.2164	-0.00699	0.07099	0.25466	0.7051	1.10725
5.4164	-0.00861	0.05978	0.23985	0.7015	1.12223
5.6164	-0.00969	0.04938	0.22494	0.69841	1.14478
5.8163	-0.011	0.03948	0.21202	0.69271	1.1507
6.0163	-0.01185	0.03129	0.19856	0.69643	1.16154
6.2163	-0.012	0.02417	0.18735	0.68826	1.17843
6.4163	-0.01254	0.01966	0.17539	0.68235	1.19109
6.6163	-0.013	0.0147	0.16783	0.67946	1.20494
6.8163	-0.01256	0.01014	0.16086	0.67305	1.21901
7.0163	-0.01242	0.00706	0.15182	0.66764	1.23124
7.2163	-0.01261	0.00416	0.14564	0.66641	1.24127
7.4164	-0.01272	0.000467001	0.13701	0.66363	1.25502
7.6164	-0.01257	-0.00338	0.13064	0.65548	1.26289
7.8164	-0.01289	-0.00523	0.12428	0.65263	1.27118
8.0164	-0.01275	-0.00802	0.11743	0.64608	1.2804
8.2163	-0.01228	-0.01051	0.11263	0.64339	1.28439
8.4163	-0.01215	-0.01336	0.10581	0.63483	1.29117
8.6163	-0.01189	-0.01458	0.10129	0.62554	1.30325
8.8163	-0.01138	-0.01629	0.09651	0.61943	1.30483
9.0163	-0.01168	-0.01728	0.09122	0.61435	1.31408
9.2163	-0.01108	-0.0193	0.08572	0.61038	1.31888

## Sheet: Fig. 3b
time (ps)	reflecitivity change (%) at pump fluence 0.9 J/m^2	reflecitivity change (%) at pump fluence 2.2 J/m^2	reflecitivity change (%) at pump fluence 3.5 J/m^2	reflecitivity change (%) at pump fluence 5.3 J/m^2	reflecitivity change (%) at pump fluence 7.1 J/m^2
-5.6606	0.000290933	-0.000323302	-0.000176331	-0.000265624	-0.000166362
-5.4596	-0.000303773	1.09425e-05	1.20982e-05	0.000165129	0.000388139
-5.2559	4.16414e-05	8.5718e-05	0.000143398	2.79226e-05	0.000244649
-5.0559	0.000139915	0.00011666	6.42766e-05	0.000409415	0.000292727
-4.8559	-5.9075e-05	4.64211e-05	-7.26358e-05	0.000687624	0.000594695
-4.6559	0.000404906	0.00036804	0.000338697	0.000314575	0.000498905
-4.4559	0.000257165	0.000294932	0.000325257	0.000433839	0.000334736
-4.2559	1.45843e-05	8.36183e-05	0.000150107	-4.17644e-05	0.000106822
-4.0559	-0.00019973	0.000409049	0.000280838	0.000336817	0.000110508
-3.8559	-8.04074e-05	-8.80646e-05	0.00022189	9.57511e-05	0.000617857
-3.6559	0.000126889	-8.02189e-05	0.000227184	0.000305031	0.000516938
-3.4636	-0.000254764	6.84156e-05	-0.000182937	-0.000190424	0.000356958
-3.2516	-2.45926e-05	6.43789e-05	-0.000220185	0.000158086	0.000338647
-3.0516	0.000133171	-0.000189688	-8.02218e-05	0.000437749	-0.000248628
-2.8516	-0.000189386	-5.86091e-05	0.000405782	0.000540755	0.000243463
-2.6516	9.31204e-05	-4.69859e-05	0.000209181	0.000255782	-0.000470594
-2.4516	-5.75232e-05	-0.000294096	-8.95497e-05	-0.000103823	-0.00054112
-2.2516	-3.78838e-05	-0.000146118	0.000244865	8.98982e-05	-0.000284701
-2.0516	-0.00010881	-2.67451e-05	5.66982e-05	0.00016385	0.000399612
-1.85165	-0.000152109	-0.000135708	0.000228453	-0.00021588	0.000251515
-1.65155	-0.000148365	0.000119537	3.33979e-05	-3.8153e-05	3.51451e-05
-1.45156	3.71073e-05	1.06945e-05	8.43274e-05	2.7591e-05	2.43894e-05
-1.25157	-0.000187391	-0.000138621	0.000207611	0.000489467	-0.000339264
-1.05158	-7.33394e-06	-0.000217163	-5.16812e-05	-0.000140308	-0.000586584
-0.85159	-0.000318058	-0.000207541	0.000180126	0.000155312	-0.000161171
-0.65159	-0.000407958	0.000349368	8.91562e-05	0.000878204	-0.00129
-0.4516	0.000213195	0.000193826	0.000117607	0.000180061	0.00138
-0.25161	-0.000136115	0.000116805	-0.00049944	-0.00388	0.00161
-0.05162	0.000409309	0.00029146	-0.00122	-0.00418	-0.00045751
0.1484	0.000408743	0.000584673	-0.00241	-0.00559	0.00187
0.3484	0.000102588	0.00122	-0.00577	0.000534232	0.00915
0.5484	0.00024065	0.00236	-0.00363	-0.00211	0.0122
0.7484	0.000328981	0.0035	-0.00446	0.000879661	0.00226
0.9484	-0.000277833	0.00334	-0.0052	0.00423	0.00275
1.1484	-0.000369424	0.00455	0.00514	0.00664	0.0106
1.3484	-0.000321366	0.00588	0.00555	0.01241	0.00634
1.5484	-0.000416223	0.00923	0.00716	0.01511	0.00922
1.7484	-0.000223346	0.01137	0.01383	0.01895	0.01456
1.9484	-0.000819478	0.0155	0.01792	0.02592	0.02487
2.1484	0.000131552	0.01906	0.02795	0.03243	0.02603
2.3484	-0.000264327	0.02165	0.03592	0.04108	0.02844
2.5484	-7.31228e-05	0.02519	0.04233	0.05071	0.03969
2.7484	-0.000214294	0.02485	0.04967	0.06446	0.04616
2.9484	0.000298388	0.02389	0.05343	0.0744	0.05924
3.1484	0.000580168	0.02344	0.05567	0.08009	0.06483
3.3484	0.000512422	0.02108	0.05428	0.08913	0.06851
3.5484	0.000533275	0.01868	0.05347	0.08806	0.075
3.7484	0.000668387	0.01479	0.05376	0.09093	0.07994
3.9484	0.000459207	0.01164	0.05055	0.09036	0.0806
4.1484	0.000227456	0.00714	0.04559	0.08532	0.08108
4.3484	0.000739362	0.0027	0.04159	0.08057	0.07653
4.5484	0.000485247	-0.00227	0.03444	0.07223	0.07184
4.7484	0.00023594	-0.00666	0.03025	0.0604	0.06505
4.9484	0.000337123	-0.00913	0.0241	0.05954	0.05934
5.1484	0.000152153	-0.011	0.02022	0.05415	0.06294
5.3484	0.000385607	-0.01136	0.01877	0.05438	0.06112
5.5484	0.000150245	-0.01245	0.01699	0.05034	0.05707
5.7484	0.000103971	-0.01205	0.0189	0.05306	0.06744
5.9484	-0.000363505	-0.0109	0.02014	0.0507	0.05581
6.1484	0.000229585	-0.01029	0.01932	0.06423	0.05566
6.3484	-0.000367313	-0.00954	0.02116	0.06303	0.06306
6.5484	-0.000396176	-0.00879	0.02036	0.07093	0.06502
6.7484	-0.000276547	-0.00763	0.02314	0.07619	0.06654
6.9484	-0.000251965	-0.00689	0.02587	0.07623	0.06848
7.1484	-0.000528754	-0.00637	0.02622	0.07315	0.07593
7.3484	-0.000554897	-0.00567	0.02914	0.07997	0.07168
7.5484	-0.000436054	-0.00515	0.02846	0.08566	0.07967
7.7484	2.31013e-05	-0.00338	0.02918	0.08472	0.08258
7.9484	-7.06791e-05	-0.00329	0.03173	0.09433	0.0845
8.1484	0.000147696	-0.00178	0.03403	0.08653	0.09058
8.3484	-0.00022462	-0.000655845	0.03714	0.10081	0.08904
8.5484	5.90729e-05	7.89706e-05	0.03603	0.0965	0.0835
8.7484	-0.000254246	0.00101	0.03739	0.09702	0.09152
8.9484	-0.00025763	0.00161	0.03858	0.09795	0.09809
9.1484	-0.000335997	0.00194	0.03774	0.09103	0.09995
9.3484	-8.59487e-05	0.00278	0.03883	0.09741	0.09008

## Sheet: Fig. 4a
time (ps)	Kerr rotation (urad) at pump fluence 0.9 J/m^2	Kerr rotation (urad) at pump fluence 2.2 J/m^2	Kerr rotation (urad) at pump fluence 7.1 J/m^2	Kerr rotation (urad) at pump fluence 28 J/m^2
-4.598	0.00423	0.00456	0.0054	0.0147
-4.398	0.00484	-0.00387	0.0022	0.00023141
-4.198	-0.00901	-0.00138	-0.00313	0.00126
-3.998	-0.0052	-0.00845	0.0072	0.00619
-3.798	0.00336	-0.00175	0.00749	0.0032
-3.598	0.000802474	-0.0014	0.0096	0.00188
-3.398	0.00129	0.0024	-0.000728869	0.00812
-3.198	-0.01166	-0.00834	0.00853	-0.00136
-2.998	-0.00686	-0.00112	0.00186	-0.00249
-2.798	0.00543	0.000540984	-0.00321	0.0097
-2.598	-0.00222	0.00385	-0.000354373	0.00373
-2.398	-0.00348	0.00361	-0.00114	0.0073
-2.198	0.00413	-0.00103	0.00163	0.0041
-1.998	0.00822	0.00436	-0.00357	0.00778
-1.798	0.00496	-0.000832242	-0.00573	0.0101
-1.598	0.00197	0.000905117	-0.002	0.01045
-1.398	-0.000546948	-0.000234823	-0.01304	-0.0061
-1.198	0.00413	-0.00309	-0.0066	0.00214
-0.99802	0.00526	-0.00476	0.00305	-0.0044
-0.798	0.00636	-0.00148	-0.000958656	0.00567
-0.598	0.0066	0.00485	-0.0054	0.00448
-0.398	0.00194	-0.00306	-0.000166805	0.00531
-0.19799	-0.00393	-0.0018	-0.00931	0.00822
0.00199	-0.00481	0.00214	-0.00971	0.0027
0.20199	-0.000397567	0.00516	0.00428	0.01089
0.402	0.00234	-0.000443567	0.00249	0.01899
0.602	0.01064	-0.00676	-0.00102	0.01607
0.80198	-0.00114	-0.00597	-0.00946	0.0249
1.002	0.00167	-0.00231	-0.01401	0.02256
1.202	0.00251	0.00465	-0.01275	0.03727
1.402	-0.00437	0.00188	-0.02996	0.04778
1.602	0.00463	0.0087	-0.03499	0.0723
1.802	-0.00212	0.00449	-0.04451	0.05935
2.002	-0.00616	0.00053522	-0.04565	0.05175
2.202	-0.00202	-0.000583623	-0.06081	0.00402
2.402	0.00588	-0.01109	-0.06793	-0.02472
2.602	0.00336	-0.01078	-0.07509	-0.05837
2.802	-0.0045	-0.01443	-0.07819	-0.08966
3.002	-0.01218	-0.02044	-0.08258	-0.12215
3.202	-0.01142	-0.02803	-0.08736	-0.13875
3.402	-0.00441	-0.03013	-0.0888	-0.1417
3.602	-0.0124	-0.02074	-0.09199	-0.1442
3.802	-0.01082	-0.03086	-0.10156	-0.15184
4.002	-0.01698	-0.0436	-0.10636	-0.14745
4.202	-0.00589	-0.0209	-0.09287	-0.13082
4.402	-0.01005	-0.03406	-0.08145	-0.12115
4.602	-0.00907	-0.03151	-0.06239	-0.13018
4.8023	-0.01312	-0.02766	-0.06805	-0.11782
5.0023	-0.00429	-0.01548	-0.07026	-0.11724
5.2023	-0.00614	-0.01603	-0.05906	-0.10315
5.4023	-0.00445	-0.01199	-0.05053	-0.10596
5.6023	-0.01014	-0.01133	-0.04176	-0.09481
5.8023	-0.00801	-0.00596	-0.04194	-0.09481
6.0023	-0.00115	-0.00594	-0.04149	-0.09058
6.2023	0.000450863	-0.001	-0.02738	-0.07747
6.4023	0.00287	-0.00379	-0.02471	-0.07649
6.6023	0.00329	0.00633	-0.03149	-0.06682
6.8023	-0.008	0.00758	-0.02019	-0.05737
7.0023	-0.00566	-0.000658354	-0.01692	-0.05463
7.2023	0.00338	-0.000720787	-0.02448	-0.05489
7.4023	-0.00417	0.00394	-0.0302	-0.04906
7.6023	-0.00235	-0.0018	-0.00588	-0.03828
7.8024	0.0019	0.00119	-0.00185	-0.0365
8.0023	-0.00492	-0.00136	-0.00515	-0.02418
8.2023	-0.00296	-0.00392	-0.00949	-0.01992
8.4023	-0.00704	0.00301	-0.00981	-0.02306
8.6023	0.000206466	0.005	-0.01833	-0.01661
8.8023	0.00134	0.00756	0.000162444	-0.02064
9.0023	-0.000286859	0.01006	-0.00097863	-0.01191
9.2023	0.00591	0.00127	-0.00281	-0.01082
9.4023	0.00529	-0.00175	-0.0177	-0.00681
9.6023	-0.000575689	-0.00319	-0.01287	-0.01818
9.8023	0.000133286	-0.00372	-0.02316	0.00105
10.0023	-0.000402469	-0.00491	-0.01606	0.00755
10.2023	-0.00589	-0.00104	-0.03026	0.01111
--	--	--	-0.01848	0.00468
--	--	--	-0.02242	--
--	--	--	-0.01572	--
--	--	--	-0.01114	--
--	--	--	-0.01977	--
--	--	--	--	--
--	--	--	--	--
--	--	--	--	--
--	--	--	--	--
--	--	--	--	--
--	--	--	--	--
--	--	--	--	--
--	--	--	--	--
--	--	--	--	--
--	--	--	--	--
--	--	--	--	--
--	--	--	--	--
--	--	--	--	--
--	--	--	--	--
--	--	--	--	--
--	--	--	--	--
--	--	--	--	--
--	--	--	--	--
--	--	--	--	--
--	--	--	--	--
--	--	--	--	--
--	--	--	--	--
--	--	--	--	--
--	--	--	--	--
--	--	--	--	--
--	--	--	--	--
--	--	--	--	--
--	--	--	--	--
--	--	--	--	--
--	--	--	--	--
--	--	--	--	--
--	--	--	--	--
--	--	--	--	--
--	--	--	--	--
--	--	--	--	--
--	--	--	--	--
--	--	--	--	--
--	--	--	--	--
--	--	--	--	--
--	--	--	--	--
--	--	--	--	--
--	--	--	--	--
--	--	--	--	--
--	--	--	--	--
--	--	--	--	--
--	--	--	--	--
--	--	--	--	--
--	--	--	--	--
--	--	--	--	--
--	--	--	--	--
--	--	--	--	--
--	--	--	--	--
--	--	--	--	--
--	--	--	--	--
--	--	--	--	--
--	--	--	--	--
--	--	--	--	--
--	--	--	--	--
--	--	--	--	--
--	--	--	--	--
--	--	--	--	--
--	--	--	--	--
--	--	--	--	--
--	--	--	--	--
--	--	--	--	--
--	--	--	--	--
--	--	--	--	--
--	--	--	--	--
--	--	--	--	--
--	--	--	--	--
--	--	--	--	--
--	--	--	--	--
--	--	--	--	--
--	--	--	--	--
--	--	--	--	--
--	--	--	--	--
--	--	--	--	--
--	--	--	--	--
--	--	--	--	--
--	--	--	--	--
--	--	--	--	--
--	--	--	--	--
--	--	--	--	--
--	--	--	--	--
--	--	--	--	--
--	--	--	--	--
--	--	--	--	--
--	--	--	--	--
--	--	--	--	--
--	--	--	--	--
--	--	--	--	--
--	--	--	--	--
--	--	--	--	--
--	--	--	--	--
--	--	--	--	--
--	--	--	--	--
--	--	--	--	--
--	--	--	--	--
--	--	--	--	--
--	--	--	--	--
--	--	--	--	--
--	--	--	--	--
--	--	--	--	--
--	--	--	--	--
--	--	--	--	--
--	--	--	--	--
--	--	--	--	--
--	--	--	--	--
--	--	--	--	--
--	--	--	--	--
--	--	--	--	--
--	--	--	--	--
--	--	--	--	--
--	--	--	--	--
--	--	--	--	--
--	--	--	--	--
--	--	--	--	--
--	--	--	--	--
--	--	--	--	--
--	--	--	--	--
--	--	--	--	--
--	--	--	--	--
--	--	--	--	--
--	--	--	--	--
--	--	--	--	--
--	--	--	--	--
--	--	--	--	--
--	--	--	--	--
--	--	--	--	--
--	--	--	--	--
--	--	--	--	--
--	--	--	--	--
--	--	--	--	--
--	--	--	--	--
--	--	--	--	--
--	--	--	--	--
--	--	--	--	--
--	--	--	--	--
--	--	--	--	--
--	--	--	--	--
--	--	--	--	--
--	--	--	--	--
--	--	--	--	--
--	--	--	--	--
--	--	--	--	--
--	--	--	--	--
--	--	--	--	--
--	--	--	--	--
--	--	--	--	--
--	--	--	--	--
--	--	--	--	--
--	--	--	--	--
--	--	--	--	--
--	--	--	--	--
--	--	--	--	--
--	--	--	--	--
--	--	--	--	--
--	--	--	--	--
--	--	--	--	--
--	--	--	--	--
--	--	--	--	--
--	--	--	--	--
--	--	--	--	--
--	--	--	--	--
--	--	--	--	--
--	--	--	--	--
--	--	--	--	--
--	--	--	--	--
--	--	--	--	--
--	--	--	--	--
--	--	--	--	--
--	--	--	--	--
--	--	--	--	--
--	--	--	--	--
--	--	--	--	--
--	--	--	--	--
--	--	--	--	--
--	--	--	--	--
--	--	--	--	--
--	--	--	--	--
--	--	--	--	--
--	--	--	--	--
--	--	--	--	--
--	--	--	--	--
--	--	--	--	--
--	--	--	--	--
--	--	--	--	--
--	--	--	--	--
--	--	--	--	--
--	--	--	--	--
--	--	--	--	--
--	--	--	--	--
--	--	--	--	--
--	--	--	--	--
--	--	--	--	--
--	--	--	--	--
--	--	--	--	--
--	--	--	--	--
--	--	--	--	--
--	--	--	--	--
--	--	--	--	--
--	--	--	--	--
--	--	--	--	--
--	--	--	--	--
--	--	--	--	--
--	--	--	--	--
--	--	--	--	--
--	--	--	--	--
--	--	--	--	--
--	--	--	--	--
--	--	--	--	--
--	--	--	--	--
--	--	--	--	--
--	--	--	--	--
--	--	--	--	--
--	--	--	--	--
--	--	--	--	--
--	--	--	--	--
--	--	--	--	--
--	--	--	--	--
--	--	--	--	--

## Sheet: Fig. 4b
time (ps)	Kerr rotation (urad) at base temperature 300 K	time (ps)	Kerr rotation (urad) at base temperature 430 K
-5.7742	3.53215e-05	-5.2977	0.000193567
-5.5742	-0.00487	-5.0977	-0.00137
-5.3742	0.00589	-4.8977	0.00252
-5.1742	-0.00631	-4.6977	0.00629
-4.9742	0.00477	-4.4977	0.00507
-4.7743	-0.000614034	-4.2977	0.000766184
-4.5742	0.0054	-4.0977	-0.000269752
-4.3742	0.0022	-3.8977	-0.00187
-4.1742	-0.00313	-3.6977	0.000173307
-3.9742	0.0072	-3.4977	-0.00395
-3.7742	0.00749	-3.2977	-0.000282548
-3.5742	0.0096	-3.0977	0.00143
-3.3742	-0.000728869	-2.8977	0.00116
-3.1742	0.00853	-2.6977	0.00302
-2.9742	0.00186	-2.4977	0.00239
-2.7743	-0.00321	-2.2977	0.00123
-2.5742	-0.000354373	-2.0977	-5.00886e-05
-2.3742	-0.00114	-1.8977	0.000817635
-2.1743	0.00163	-1.6976	-0.00138
-1.97424	-0.00357	-1.49767	-0.00167
-1.77426	-0.00573	-1.29767	0.00418
-1.57424	-0.002	-1.09766	0.00265
-1.37423	-0.01304	-0.89766	0.000584055
-1.17422	-0.0066	-0.69768	0.00391
-0.97424	0.00305	-0.49767	0.00815
-0.77423	-0.000958656	-0.29767	0.01703
-0.57424	-0.0054	-0.09767	0.03326
-0.37423	-0.000166805	0.10234	0.0496
-0.17422	-0.00931	0.30232	0.06505
0.0258	-0.00971	0.5023	0.0852
0.2257	0.00428	0.7023	0.09842
0.4258	0.00249	0.9023	0.10384
0.6258	-0.00102	1.1023	0.10238
0.8258	-0.00946	1.3023	0.10111
1.0258	-0.01401	1.5023	0.0988
1.2258	-0.01275	1.7023	0.09402
1.4258	-0.02996	1.9023	0.0871
1.6258	-0.03499	2.1023	0.07891
1.8258	-0.04451	2.3023	0.07594
2.0258	-0.04565	2.5023	0.07202
2.2257	-0.06081	2.7023	0.06749
2.4258	-0.06793	2.9023	0.06202
2.6258	-0.07509	3.1023	0.05959
2.8257	-0.07819	3.3024	0.05673
3.0258	-0.08258	3.5023	0.04891
3.2257	-0.08736	3.7023	0.04619
3.4258	-0.0888	3.9023	0.04709
3.6258	-0.09199	4.1023	0.0406
3.8258	-0.10156	4.3023	0.03507
4.0258	-0.10636	4.5023	0.03378
4.2258	-0.09287	4.7023	0.03233
4.4258	-0.08145	4.9023	0.02884
4.6258	-0.06239	5.1023	0.02612
4.8258	-0.06805	5.3023	0.02032
5.0258	-0.07026	5.5023	0.0212
5.2257	-0.05906	5.7023	0.01851
5.4258	-0.05053	5.9023	0.01751
5.6258	-0.04176	6.1023	0.01523
5.8258	-0.04194	6.3023	0.01432
6.0258	-0.04149	6.5023	0.01696
6.2258	-0.02738	6.7023	0.01226
6.4258	-0.02471	6.9023	0.00778
6.6258	-0.03149	7.1023	0.0114
6.8258	-0.02019	7.3023	0.01065
7.0258	-0.01692	7.5023	0.00743
7.2257	-0.02448	7.7023	0.00888
7.4258	-0.0302	7.9023	0.00896
7.6258	-0.00588	8.1023	0.0074
7.8257	-0.00185	8.3024	0.00756
8.0258	-0.00515	8.5023	0.00844
8.2257	-0.00949	8.7023	0.00451
8.4258	-0.00981	8.9023	0.00198
8.6258	-0.01833	9.1023	0.00264
8.8258	0.000162444	9.3023	0.00565
9.0258	-0.00097863	9.5023	0.00412
9.2258	-0.00281	9.7023	0.00372
9.4258	-0.0177	--	--
9.6258	-0.01287	--	--
9.8258	-0.02316	--	--

## Sheet: Fig. 4c
time (ps)	magnetization change rate at base temeperature 300 K (10^4 A/m per ps)	magnetization change rate at base temeperature 430 K (10^4 A/m per ps)
-5.6979	-0.01143	0.04597
-5.4996	-0.04446	0.02853
-5.3006	-0.00411	-0.02738
-5.0992	0.07101	-0.04039
-4.9009	0.02925	-0.02032
-4.7	-0.04594	-0.02335
-4.5003	-0.03139	0.02925
-4.3003	0.03438	-0.01502
-4.1003	0.02143	-0.01459
-3.9003	-0.01167	0.05745
-3.7009	-0.02571	0.00745
-3.4999	-0.0227	-0.00411
-3.3006	0.03791	0.000299514
-3.1002	0.03538	0.00281
-2.9006	0.01473	-0.00369
-2.7023	0.01367	8.24415e-05
-2.5019	-0.00976	0.00972
-2.3003	0.00279	-0.00394
-2.0993	-0.01942	0.03026
-1.89958	0.045	0.07899
-1.70162	0.05344	0.097
-1.50194	-0.04227	0.16086
-1.30164	-0.01246	0.26239
-1.10358	0.01488	0.39537
-0.90257	-0.10457	0.78642
-0.70329	-0.3829	1.50313
-0.50198	-0.49443	2.36322
-0.30229	-0.56095	3.27348
-0.10261	-1.09657	3.90483
0.0977	-1.40489	3.80126
0.2977	-1.488	2.92669
0.4978	-1.19069	1.9169
0.6978	-0.71309	1.28686
0.8978	-0.72428	0.98409
1.0978	-0.62995	0.85366
1.2977	-1.02284	0.50138
1.4977	-1.61654	0.49017
1.6977	-2.32914	0.67072
1.8977	-2.40198	0.62868
2.0977	-2.62544	0.57546
2.2977	-2.91246	0.54846
2.4977	-2.78088	0.41943
2.6977	-2.95503	0.27772
2.8978	-2.58707	0.20527
3.0978	-2.36295	0.21292
3.2978	-2.66022	0.27251
3.4978	-2.44936	0.11164
3.6977	-1.82934	0.19338
3.8977	-1.2907	0.34316
4.0977	-0.92304	0.23284
4.2977	-0.79811	0.15379
4.4977	-0.24025	0.03861
4.6977	0.0832	0.176
4.8977	0.11192	0.01518
5.0977	-0.36171	-0.02351
5.2977	-0.42039	0.27129
5.4978	0.32595	-0.04584
5.6978	0.16516	-0.01801
5.8978	-0.23274	0.00251
6.0978	0.08461	-0.04884
6.2977	0.35407	0.0613
6.4977	0.39327	0.01959
6.6977	0.10174	-0.08362
6.8977	0.54653	-0.07915
7.0977	0.89399	-0.00815
7.2977	0.39858	-0.06874
7.4977	0.04686	-0.05877
7.6977	0.29426	-0.10736
7.8978	0.40736	0.03485
8.0978	0.54818	-0.05281
8.2978	0.45009	-0.3931
8.4978	-0.33268	-0.3332
8.6977	-0.06401	-0.05033
8.8977	0.70058	0.16842
9.0977	0.95233	0.15653
9.2977	0.33484	0.05734
--	--	--

## Sheet: Fig. 5c
time (ps)	spin generation rate on FeRh (10^4 A/m per ps)	time (ps)	spin accumulation of Cu (A/m) with spin relaxation time of 0.025 ps of FeRh	time (ps)	spin accumulation of Cu (A/m) with spin relaxation time of 0.05 ps of FeRh	time (ps)	spin accumulation of Cu (A/m) with spin relaxation time of 0.1 ps of FeRh
-5	-9.71355e-10	-5	-4.98983e-08	-5	-1.03057e-07	-5	-2.16842e-07
-4.9	-1.31286e-09	-4.9999	-4.98983e-08	-4.9999	-1.03057e-07	-4.9999	-2.16842e-07
-4.8	-2.2259e-09	-4.9998	-4.98983e-08	-4.9998	-1.03057e-07	-4.9998	-2.16842e-07
-4.7	-3.74692e-09	-4.9996	-4.98983e-08	-4.9996	-1.03057e-07	-4.9996	-2.16842e-07
-4.6	-6.26213e-09	-4.9992	-4.98983e-08	-4.9992	-1.03057e-07	-4.9992	-2.16842e-07
-4.5	-1.03908e-08	-4.9984	-4.98983e-08	-4.9984	-1.03057e-07	-4.9984	-2.16842e-07
-4.4	-1.71182e-08	-4.9968	-4.98983e-08	-4.9968	-1.03057e-07	-4.9968	-2.16842e-07
-4.3	-2.79993e-08	-4.9936	-4.98983e-08	-4.9936	-1.03057e-07	-4.9936	-2.16842e-07
-4.2	-4.54691e-08	-4.98833	-4.98983e-08	-4.9872	-1.03057e-07	-4.9872	-2.16842e-07
-4.1	-7.33103e-08	-4.98174	-4.98983e-08	-4.97913	-1.03057e-07	-4.9772	-2.16842e-07
-4	-1.17353e-07	-4.9741	-4.98983e-08	-4.97001	-1.03057e-07	-4.9672	-2.16842e-07
-3.9	-1.86511e-07	-4.96497	-4.98983e-08	-4.96001	-1.03057e-07	-4.9572	-2.16842e-07
-3.8	-2.94303e-07	-4.95497	-4.98983e-08	-4.95001	-1.03057e-07	-4.9472	-2.16842e-07
-3.7	-4.61067e-07	-4.94497	-4.98985e-08	-4.94001	-1.03057e-07	-4.9372	-2.16843e-07
-3.6	-7.17157e-07	-4.93497	-4.98988e-08	-4.93001	-1.03058e-07	-4.9272	-2.16843e-07
-3.5	-1.1075e-06	-4.92497	-4.98995e-08	-4.92001	-1.03059e-07	-4.9172	-2.16845e-07
-3.4	-1.69807e-06	-4.91497	-4.99006e-08	-4.91001	-1.03061e-07	-4.9072	-2.16847e-07
-3.3	-2.58492e-06	-4.90497	-4.99023e-08	-4.90001	-1.03063e-07	-4.9	-2.1685e-07
-3.2	-3.90678e-06	-4.9	-4.99033e-08	-4.9	-1.03063e-07	-4.899	-2.1685e-07
-3.1	-5.86234e-06	-4.899	-4.99035e-08	-4.89998	-1.03063e-07	-4.897	-2.16851e-07
-3	-8.73381e-06	-4.897	-4.9904e-08	-4.89994	-1.03063e-07	-4.893	-2.16852e-07
-2.9	-1.29186e-05	-4.893	-4.9905e-08	-4.89986	-1.03063e-07	-4.88642	-2.16856e-07
-2.8	-1.89718e-05	-4.8879	-4.99066e-08	-4.8997	-1.03063e-07	-4.87802	-2.16862e-07
-2.7	-2.7662e-05	-4.88197	-4.99089e-08	-4.89938	-1.03064e-07	-4.86977	-2.1687e-07
-2.6	-4.00439e-05	-4.87511	-4.99121e-08	-4.89874	-1.03064e-07	-4.85977	-2.16882e-07
-2.5	-5.75534e-05	-4.86723	-4.99168e-08	-4.89747	-1.03064e-07	-4.85047	-2.16897e-07
-2.4	-8.21271e-05	-4.85778	-4.99241e-08	-4.89491	-1.03065e-07	-4.84047	-2.16918e-07
-2.3	-0.000116354	-4.84778	-4.9934e-08	-4.88981	-1.03067e-07	-4.83047	-2.16944e-07
-2.2	-0.000163666	-4.83778	-4.99466e-08	-4.88324	-1.0307e-07	-4.82047	-2.16977e-07
-2.1	-0.000228568	-4.82778	-4.99622e-08	-4.87612	-1.03075e-07	-4.81047	-2.17018e-07
-2	-0.000316924	-4.81778	-4.99815e-08	-4.86765	-1.03082e-07	-4.80047	-2.17068e-07
-1.9	-0.00043629	-4.80778	-5.00049e-08	-4.85927	-1.0309e-07	-4.8	-2.17071e-07
-1.8	-0.000596317	-4.8	-5.0026e-08	-4.84927	-1.03104e-07	-4.79907	-2.17076e-07
-1.7	-0.000809212	-4.799	-5.00287e-08	-4.83927	-1.03121e-07	-4.7972	-2.17085e-07
-1.6	-0.00109	-4.797	-5.00344e-08	-4.82927	-1.03142e-07	-4.79346	-2.17107e-07
-1.5	-0.00146	-4.793	-5.00466e-08	-4.81927	-1.03169e-07	-4.78598	-2.17156e-07
-1.4	-0.00194	-4.78739	-5.00655e-08	-4.80927	-1.03202e-07	-4.77749	-2.1722e-07
-1.3	-0.00255	-4.77925	-5.00968e-08	-4.8	-1.03238e-07	-4.76749	-2.1731e-07
-1.2	-0.00334	-4.77145	-5.01307e-08	-4.799	-1.03242e-07	-4.75749	-2.17416e-07
-1.1	-0.00435	-4.76145	-5.01815e-08	-4.797	-1.0325e-07	-4.74749	-2.1754e-07
-1	-0.00561	-4.75145	-5.02403e-08	-4.793	-1.03268e-07	-4.73749	-2.17684e-07
-0.9	-0.00719	-4.74145	-5.03079e-08	-4.78627	-1.03302e-07	-4.72749	-2.17849e-07
-0.8	-0.00914	-4.73145	-5.03851e-08	-4.77803	-1.03349e-07	-4.71749	-2.18039e-07
-0.7	-0.01155	-4.72145	-5.04728e-08	-4.76854	-1.03413e-07	-4.70749	-2.18255e-07
-0.6	-0.01448	-4.71145	-5.0572e-08	-4.75854	-1.03492e-07	-4.7	-2.18433e-07
-0.5	-0.01803	-4.70145	-5.06834e-08	-4.74854	-1.03584e-07	-4.699	-2.18457e-07
-0.4	-0.02228	-4.7	-5.06999e-08	-4.73854	-1.03689e-07	-4.697	-2.18506e-07
-0.3	-0.02734	-4.699	-5.07113e-08	-4.72854	-1.03811e-07	-4.693	-2.1861e-07
-0.2	-0.03329	-4.697	-5.07347e-08	-4.71854	-1.03949e-07	-4.685	-2.18837e-07
-0.1	-0.04023	-4.693	-5.07837e-08	-4.70854	-1.04106e-07	-4.67633	-2.19109e-07
0	-0.04826	-4.68731	-5.08578e-08	-4.7	-1.04254e-07	-4.66633	-2.1946e-07
0.1	-0.05745	-4.679	-5.0976e-08	-4.699	-1.04272e-07	-4.65633	-2.1985e-07
0.2	-0.06785	-4.67101	-5.10993e-08	-4.697	-1.04308e-07	-4.64633	-2.20284e-07
0.3	-0.0795	-4.66101	-5.12702e-08	-4.693	-1.04383e-07	-4.63633	-2.20764e-07
0.4	-0.0924	-4.65101	-5.14584e-08	-4.68583	-1.0453e-07	-4.62633	-2.21293e-07
0.5	-0.10652	-4.64101	-5.16652e-08	-4.67769	-1.04712e-07	-4.61633	-2.21875e-07
0.6	-0.12178	-4.63101	-5.18916e-08	-4.66769	-1.0496e-07	-4.60633	-2.22513e-07
0.7	-0.13808	-4.62101	-5.2139e-08	-4.65769	-1.05236e-07	-4.6	-2.22941e-07
0.8	-0.15524	-4.61101	-5.24086e-08	-4.64769	-1.05541e-07	-4.599	-2.23009e-07
0.9	-0.17309	-4.60101	-5.27018e-08	-4.63769	-1.05877e-07	-4.597	-2.23147e-07
1	-0.19139	-4.6	-5.27318e-08	-4.62769	-1.06247e-07	-4.593	-2.23434e-07
1.1	-0.2099	-4.599	-5.27616e-08	-4.61769	-1.06651e-07	-4.585	-2.2405e-07
1.2	-0.22838	-4.597	-5.28221e-08	-4.60769	-1.07092e-07	-4.57597	-2.248e-07
1.3	-0.24657	-4.593	-5.29472e-08	-4.6	-1.07455e-07	-4.56597	-2.25702e-07
1.4	-0.26424	-4.58714	-5.31393e-08	-4.599	-1.07502e-07	-4.55597	-2.26681e-07
1.5	-0.28117	-4.57887	-5.34282e-08	-4.597	-1.07599e-07	-4.54597	-2.27741e-07
1.6	-0.2972	-4.57045	-5.37425e-08	-4.593	-1.07799e-07	-4.53597	-2.28886e-07
1.7	-0.31217	-4.56045	-5.4145e-08	-4.585	-1.08227e-07	-4.52597	-2.30121e-07
1.8	-0.32594	-4.55045	-5.45785e-08	-4.57759	-1.08647e-07	-4.51597	-2.31453e-07
1.9	-0.33841	-4.54045	-5.50446e-08	-4.56759	-1.09262e-07	-4.50597	-2.32885e-07
2	-0.34946	-4.53045	-5.55451e-08	-4.55759	-1.09926e-07	-4.5	-2.33777e-07
2.1	-0.35898	-4.52045	-5.60818e-08	-4.54759	-1.10642e-07	-4.499	-2.33928e-07
2.2	-0.36685	-4.51045	-5.66569e-08	-4.53759	-1.11415e-07	-4.497	-2.34233e-07
2.3	-0.37293	-4.50045	-5.72722e-08	-4.52759	-1.12245e-07	-4.493	-2.34861e-07
2.4	-0.37705	-4.5	-5.73e-08	-4.51759	-1.13138e-07	-4.485	-2.36189e-07
2.5	-0.37905	-4.4991	-5.73558e-08	-4.50759	-1.14096e-07	-4.47567	-2.37841e-07
2.6	-0.37878	-4.4973	-5.74687e-08	-4.5	-1.14861e-07	-4.46567	-2.39737e-07
2.7	-0.37609	-4.49371	-5.77e-08	-4.499	-1.14963e-07	-4.45567	-2.41765e-07
2.8	-0.37089	-4.48739	-5.81238e-08	-4.497	-1.15169e-07	-4.44567	-2.43931e-07
2.9	-0.36313	-4.48011	-5.86351e-08	-4.493	-1.15592e-07	-4.43567	-2.46244e-07
3	-0.35282	-4.47011	-5.93851e-08	-4.485	-1.16485e-07	-4.42567	-2.48711e-07
3.1	-0.34007	-4.46011	-6.01844e-08	-4.47736	-1.17383e-07	-4.41567	-2.51339e-07
3.2	-0.32504	-4.45011	-6.10355e-08	-4.46736	-1.18638e-07	-4.40567	-2.54139e-07
3.3	-0.30797	-4.44011	-6.1941e-08	-4.45736	-1.19977e-07	-4.4	-2.55783e-07
3.4	-0.28916	-4.43011	-6.29038e-08	-4.44736	-1.21405e-07	-4.399	-2.56074e-07
3.5	-0.26896	-4.42011	-6.39268e-08	-4.43736	-1.22927e-07	-4.397	-2.56665e-07
3.6	-0.24773	-4.41011	-6.50132e-08	-4.42736	-1.24546e-07	-4.393	-2.57875e-07
3.7	-0.22585	-4.40011	-6.61662e-08	-4.41736	-1.26268e-07	-4.385	-2.60416e-07
3.8	-0.20372	-4.4	-6.61792e-08	-4.40736	-1.28099e-07	-4.37542	-2.63641e-07
3.9	-0.18168	-4.39977	-6.62053e-08	-4.4	-1.29507e-07	-4.36542	-2.67216e-07
4	-0.16006	-4.39932	-6.62576e-08	-4.399	-1.29699e-07	-4.35542	-2.7101e-07
4.1	-0.13915	-4.39842	-6.63628e-08	-4.397	-1.30089e-07	-4.34542	-2.75035e-07
4.2	-0.11918	-4.39661	-6.65754e-08	-4.393	-1.30887e-07	-4.33542	-2.79301e-07
4.3	-0.10035	-4.393	-6.70095e-08	-4.385	-1.3256e-07	-4.32542	-2.83822e-07
4.4	-0.08278	-4.38577	-6.79152e-08	-4.37717	-1.34275e-07	-4.31542	-2.8861e-07
4.5	-0.06659	-4.37906	-6.87896e-08	-4.36717	-1.36598e-07	-4.30542	-2.93679e-07
4.6	-0.05181	-4.36906	-7.017e-08	-4.35717	-1.39059e-07	-4.3	-2.96511e-07
4.7	-0.03845	-4.35906	-7.16316e-08	-4.34717	-1.41667e-07	-4.299	-2.97036e-07
4.8	-0.02651	-4.34906	-7.31785e-08	-4.33717	-1.44427e-07	-4.297	-2.98099e-07
4.9	-0.01592	-4.33906	-7.48149e-08	-4.32717	-1.47349e-07	-4.293	-3.00271e-07
5	-0.00663	-4.32906	-7.65453e-08	-4.31717	-1.50439e-07	-4.285	-3.04816e-07
5.1	0.00146	-4.31906	-7.83744e-08	-4.30717	-1.53706e-07	-4.27525	-3.10666e-07
5.2	0.00844	-4.30906	-8.03074e-08	-4.3	-1.56144e-07	-4.26525	-3.17006e-07
5.3	0.0144	-4.3	-8.21481e-08	-4.299	-1.56486e-07	-4.25525	-3.23704e-07
5.4	0.01946	-4.299	-8.23523e-08	-4.297	-1.57177e-07	-4.24525	-3.30777e-07
5.5	0.02371	-4.297	-8.27652e-08	-4.293	-1.58589e-07	-4.23525	-3.38246e-07
5.6	0.02726	-4.293	-8.36089e-08	-4.285	-1.61541e-07	-4.22525	-3.46128e-07
5.7	0.03019	-4.28668	-8.49891e-08	-4.27698	-1.64632e-07	-4.21525	-3.54446e-07
5.8	0.03259	-4.27851	-8.68528e-08	-4.26698	-1.68702e-07	-4.20525	-3.6322e-07
5.9	0.03454	-4.26889	-8.91619e-08	-4.25698	-1.72999e-07	-4.2	-3.67952e-07
6	0.03612	-4.25889	-9.1696e-08	-4.24698	-1.77532e-07	-4.199	-3.68858e-07
6.1	0.03738	-4.24889	-9.43684e-08	-4.23698	-1.82315e-07	-4.197	-3.70691e-07
6.2	0.03838	-4.23889	-9.71859e-08	-4.22698	-1.87358e-07	-4.193	-3.74433e-07
6.3	0.03917	-4.22889	-1.00156e-07	-4.21698	-1.92676e-07	-4.185	-3.8224e-07
6.4	0.03979	-4.21889	-1.03286e-07	-4.20698	-1.98281e-07	-4.17501	-3.92517e-07
6.5	0.04027	-4.20889	-1.06583e-07	-4.2	-2.0234e-07	-4.16501	-4.03357e-07
6.6	0.04064	-4.2	-1.09655e-07	-4.199	-2.02924e-07	-4.15501	-4.14777e-07
6.7	0.04092	-4.199	-1.10002e-07	-4.197	-2.04105e-07	-4.14501	-4.26806e-07
6.8	0.04113	-4.197	-1.10703e-07	-4.193	-2.06515e-07	-4.13501	-4.39472e-07
6.9	0.04129	-4.193	-1.12135e-07	-4.185	-2.11541e-07	-4.12501	-4.52808e-07
7	0.04141	-4.18636	-1.14595e-07	-4.17676	-2.16947e-07	-4.11501	-4.66847e-07
7.1	0.0415	-4.17826	-1.17724e-07	-4.16676	-2.23853e-07	-4.10501	-4.81622e-07
7.2	0.04156	-4.16826	-1.2179e-07	-4.15676	-2.31123e-07	-4.1	-4.89212e-07
7.3	0.04161	-4.15826	-1.26069e-07	-4.14676	-2.38777e-07	-4.099	-4.90735e-07
7.4	0.04165	-4.14826	-1.30571e-07	-4.13676	-2.46831e-07	-4.097	-4.93811e-07
7.5	0.04167	-4.13826	-1.35308e-07	-4.12676	-2.55307e-07	-4.093	-5.00089e-07
7.6	0.04169	-4.12826	-1.4029e-07	-4.11676	-2.64224e-07	-4.085	-5.13162e-07
7.7	0.0417	-4.11826	-1.4553e-07	-4.10676	-2.73604e-07	-4.075	-5.30353e-07
7.8	0.04171	-4.10826	-1.51041e-07	-4.1	-2.80159e-07	-4.065	-5.48433e-07
7.9	0.04171	-4.1	-1.55782e-07	-4.099	-2.81134e-07	-4.055	-5.67444e-07
8	0.04172	-4.099	-1.56359e-07	-4.097	-2.83104e-07	-4.045	-5.87433e-07
8.1	0.04172	-4.097	-1.57525e-07	-4.093	-2.87122e-07	-4.035	-6.08443e-07
8.2	0.04172	-4.093	-1.59903e-07	-4.085	-2.95488e-07	-4.025	-6.30527e-07
8.3	0.04172	-4.08617	-1.64103e-07	-4.07646	-3.04811e-07	-4.015	-6.53734e-07
8.4	0.04173	-4.07807	-1.69293e-07	-4.06646	-3.16284e-07	-4.005	-6.78119e-07
8.5	0.04173	-4.06807	-1.76023e-07	-4.05646	-3.28343e-07	-4	-6.90613e-07
8.6	0.04173	-4.05807	-1.83094e-07	-4.04646	-3.41016e-07	-3.999	-6.93124e-07
8.7	0.04173	-4.04807	-1.90523e-07	-4.03646	-3.54332e-07	-3.997	-6.98195e-07
8.8	0.04173	-4.03807	-1.98327e-07	-4.02646	-3.68321e-07	-3.993	-7.08536e-07
8.9	0.04173	-4.02807	-2.06523e-07	-4.01646	-3.83017e-07	-3.985	-7.30046e-07
9	0.04173	-4.01807	-2.15132e-07	-4.00646	-3.98454e-07	-3.975	-7.58288e-07
9.1	0.04173	-4.00807	-2.24172e-07	-4	-4.08741e-07	-3.965	-7.87947e-07
9.2	0.04173	-4	-2.31755e-07	-3.999	-4.10341e-07	-3.955	-8.19091e-07
9.3	0.04173	-3.999	-2.327e-07	-3.997	-4.13573e-07	-3.945	-8.51789e-07
9.4	0.04173	-3.997	-2.34607e-07	-3.993	-4.20164e-07	-3.935	-8.86115e-07
9.5	0.04173	-3.993	-2.38497e-07	-3.985	-4.33869e-07	-3.925	-9.22144e-07
9.6	0.04173	-3.98609	-2.45441e-07	-3.97626	-4.49496e-07	-3.915	-9.59959e-07
9.7	0.04173	-3.97801	-2.53891e-07	-3.96626	-4.68263e-07	-3.905	-9.99644e-07
9.8	0.04173	-3.96801	-2.64865e-07	-3.95626	-4.87962e-07	-3.9	-1.01996e-06
9.9	0.04173	-3.95801	-2.76381e-07	-3.94626	-5.08637e-07	-3.899	-1.02405e-06
10	0.04173	-3.94801	-2.88466e-07	-3.93626	-5.30333e-07	-3.897	-1.03229e-06
--	--	-3.93801	-3.01144e-07	-3.92626	-5.531e-07	-3.893	-1.0491e-06
--	--	-3.92801	-3.14445e-07	-3.91626	-5.76987e-07	-3.885	-1.08402e-06
--	--	-3.91801	-3.28398e-07	-3.90626	-6.02048e-07	-3.875	-1.12982e-06
--	--	-3.90801	-3.43034e-07	-3.9	-6.18204e-07	-3.865	-1.17786e-06
--	--	-3.9	-3.55213e-07	-3.899	-6.20798e-07	-3.855	-1.22825e-06
--	--	-3.899	-3.5674e-07	-3.897	-6.26035e-07	-3.845	-1.2811e-06
--	--	-3.897	-3.59824e-07	-3.893	-6.36708e-07	-3.835	-1.33653e-06
--	--	-3.893	-3.66109e-07	-3.885	-6.58883e-07	-3.825	-1.39464e-06
--	--	-3.885	-3.79165e-07	-3.87593	-6.85127e-07	-3.815	-1.45557e-06
--	--	-3.8777	-3.91489e-07	-3.86593	-7.15479e-07	-3.805	-1.51945e-06
--	--	-3.8677	-4.09201e-07	-3.85593	-7.47307e-07	-3.8	-1.55214e-06
--	--	-3.8577	-4.27771e-07	-3.84593	-7.80677e-07	-3.799	-1.55871e-06
--	--	-3.8477	-4.47237e-07	-3.83593	-8.15661e-07	-3.797	-1.57197e-06
--	--	-3.8377	-4.67641e-07	-3.82593	-8.52334e-07	-3.793	-1.59899e-06
--	--	-3.8277	-4.89025e-07	-3.81593	-8.90776e-07	-3.785	-1.6551e-06
--	--	-3.8177	-5.11438e-07	-3.80593	-9.31069e-07	-3.775	-1.7286e-06
--	--	-3.8077	-5.34926e-07	-3.8	-9.55642e-07	-3.765	-1.80564e-06
--	--	-3.8	-5.53684e-07	-3.799	-9.59803e-07	-3.755	-1.88637e-06
--	--	-3.799	-5.5613e-07	-3.797	-9.68203e-07	-3.745	-1.97096e-06
--	--	-3.797	-5.61067e-07	-3.793	-9.85316e-07	-3.735	-2.05958e-06
--	--	-3.793	-5.71125e-07	-3.785	-1.02084e-06	-3.725	-2.15242e-06
--	--	-3.785	-5.92004e-07	-3.77568	-1.0641e-06	-3.715	-2.24967e-06
--	--	-3.77748	-6.12331e-07	-3.76568	-1.1127e-06	-3.705	-2.35154e-06
--	--	-3.76748	-6.40643e-07	-3.75568	-1.16363e-06	-3.7	-2.40366e-06
--	--	-3.75748	-6.70301e-07	-3.74568	-1.21697e-06	-3.699	-2.41413e-06
--	--	-3.74748	-7.01363e-07	-3.73568	-1.27284e-06	-3.697	-2.43526e-06
--	--	-3.73748	-7.33893e-07	-3.72568	-1.33136e-06	-3.693	-2.47831e-06
--	--	-3.72748	-7.67959e-07	-3.71568	-1.39265e-06	-3.685	-2.56763e-06
--	--	-3.71748	-8.03632e-07	-3.70568	-1.45683e-06	-3.675	-2.68455e-06
--	--	-3.70748	-8.40986e-07	-3.7	-1.49422e-06	-3.665	-2.80698e-06
--	--	-3.7	-8.69894e-07	-3.699	-1.50083e-06	-3.655	-2.93517e-06
--	--	-3.699	-8.73777e-07	-3.697	-1.51419e-06	-3.645	-3.06938e-06
--	--	-3.697	-8.81613e-07	-3.693	-1.54139e-06	-3.635	-3.20987e-06
--	--	-3.693	-8.97573e-07	-3.685	-1.59782e-06	-3.625	-3.35693e-06
--	--	-3.685	-9.30682e-07	-3.67532	-1.66918e-06	-3.615	-3.51086e-06
--	--	-3.67722	-9.64053e-07	-3.66532	-1.74638e-06	-3.605	-3.67197e-06
--	--	-3.66722	-1.00894e-06	-3.65532	-1.8272e-06	-3.6	-3.75436e-06
--	--	-3.65722	-1.05592e-06	-3.64532	-1.91179e-06	-3.599	-3.77091e-06
--	--	-3.64722	-1.10509e-06	-3.63532	-2.00032e-06	-3.597	-3.80431e-06
--	--	-3.63722	-1.15655e-06	-3.62532	-2.09297e-06	-3.593	-3.87232e-06
--	--	-3.62722	-1.21039e-06	-3.61532	-2.18993e-06	-3.585	-4.01335e-06
--	--	-3.61722	-1.26673e-06	-3.60532	-2.29139e-06	-3.575	-4.19783e-06
--	--	-3.60722	-1.32567e-06	-3.6	-2.3467e-06	-3.565	-4.39085e-06
--	--	-3.6	-1.36962e-06	-3.599	-2.35714e-06	-3.555	-4.59278e-06
--	--	-3.599	-1.37574e-06	-3.597	-2.3782e-06	-3.545	-4.80403e-06
--	--	-3.597	-1.38808e-06	-3.593	-2.42109e-06	-3.535	-5.025e-06
--	--	-3.593	-1.41321e-06	-3.585	-2.51001e-06	-3.525	-5.25613e-06
--	--	-3.585	-1.46531e-06	-3.575	-2.62629e-06	-3.515	-5.49786e-06
--	--	-3.57693	-1.51978e-06	-3.565	-2.74794e-06	-3.505	-5.75066e-06
--	--	-3.56693	-1.5904e-06	-3.555	-2.87518e-06	-3.5	-5.8799e-06
--	--	-3.55693	-1.66427e-06	-3.545	-3.00826e-06	-3.499	-5.90586e-06
--	--	-3.54693	-1.74152e-06	-3.535	-3.14744e-06	-3.497	-5.95823e-06
--	--	-3.53693	-1.82229e-06	-3.525	-3.29298e-06	-3.493	-6.06486e-06
--	--	-3.52693	-1.90674e-06	-3.515	-3.44517e-06	-3.485	-6.28583e-06
--	--	-3.51693	-1.99505e-06	-3.505	-3.6043e-06	-3.475	-6.57465e-06
--	--	-3.50693	-2.08737e-06	-3.5	-3.68564e-06	-3.465	-6.87661e-06
--	--	-3.5	-2.15337e-06	-3.499	-3.70198e-06	-3.455	-7.19228e-06
--	--	-3.499	-2.16293e-06	-3.497	-3.73495e-06	-3.445	-7.52226e-06
--	--	-3.497	-2.18222e-06	-3.493	-3.80205e-06	-3.435	-7.86716e-06
--	--	-3.493	-2.22149e-06	-3.485	-3.9411e-06	-3.425	-8.22764e-06
--	--	-3.485	-2.30284e-06	-3.475	-4.1228e-06	-3.415	-8.60437e-06
		-3.47665	-2.39093e-06	-3.465	-4.31274e-06	-3.405	-8.99807e-06
		-3.46665	-2.50121e-06	-3.455	-4.51126e-06	-3.4	-9.19925e-06
		-3.45665	-2.61646e-06	-3.445	-4.71873e-06	-3.399	-9.23966e-06
		-3.44665	-2.7369e-06	-3.435	-4.93555e-06	-3.397	-9.32119e-06
		-3.43665	-2.86274e-06	-3.425	-5.1621e-06	-3.393	-9.48709e-06
		-3.42665	-2.99421e-06	-3.415	-5.39883e-06	-3.385	-9.8307e-06
		-3.41665	-3.13158e-06	-3.405	-5.64617e-06	-3.375	-1.02795e-05
		-3.40665	-3.27509e-06	-3.4	-5.77256e-06	-3.365	-1.07483e-05
		-3.4	-3.37335e-06	-3.399	-5.79794e-06	-3.355	-1.12381e-05
		-3.399	-3.38819e-06	-3.397	-5.84915e-06	-3.345	-1.17497e-05
		-3.397	-3.41811e-06	-3.393	-5.95336e-06	-3.335	-1.2284e-05
		-3.393	-3.47901e-06	-3.385	-6.16916e-06	-3.325	-1.2842e-05
		-3.385	-3.60511e-06	-3.375	-6.45096e-06	-3.315	-1.34248e-05
		-3.37635	-3.74671e-06	-3.365	-6.7453e-06	-3.305	-1.40333e-05
		-3.36635	-3.91764e-06	-3.355	-7.05272e-06	-3.3	-1.43441e-05
		-3.35635	-4.09614e-06	-3.345	-7.37376e-06	-3.299	-1.44066e-05
		-3.34635	-4.28253e-06	-3.335	-7.709e-06	-3.297	-1.45325e-05
		-3.33635	-4.47714e-06	-3.325	-8.05904e-06	-3.293	-1.47887e-05
		-3.32635	-4.68031e-06	-3.315	-8.42452e-06	-3.285	-1.53191e-05
		-3.31635	-4.89243e-06	-3.305	-8.80611e-06	-3.275	-1.60112e-05
		-3.30635	-5.11387e-06	-3.3	-9.00101e-06	-3.265	-1.67337e-05
		-3.3	-5.2583e-06	-3.299	-9.04016e-06	-3.255	-1.7488e-05
		-3.299	-5.28115e-06	-3.297	-9.11912e-06	-3.245	-1.82752e-05
		-3.297	-5.32724e-06	-3.293	-9.27974e-06	-3.235	-1.90968e-05
		-3.293	-5.42098e-06	-3.285	-9.61218e-06	-3.225	-1.99543e-05
		-3.285	-5.61499e-06	-3.275	-1.0046e-05	-3.215	-2.0849e-05
		-3.27604	-5.84078e-06	-3.265	-1.04987e-05	-3.205	-2.17827e-05
		-3.26604	-6.10375e-06	-3.255	-1.09712e-05	-3.2	-2.22595e-05
		-3.25604	-6.37815e-06	-3.245	-1.14643e-05	-3.199	-2.23552e-05
		-3.24604	-6.66447e-06	-3.235	-1.19788e-05	-3.197	-2.25483e-05
		-3.23604	-6.96318e-06	-3.225	-1.25156e-05	-3.193	-2.29411e-05
		-3.22604	-7.27482e-06	-3.215	-1.30757e-05	-3.185	-2.37536e-05
		-3.21604	-7.59993e-06	-3.205	-1.366e-05	-3.175	-2.48132e-05
		-3.20604	-7.93908e-06	-3.2	-1.39584e-05	-3.165	-2.59186e-05
		-3.2	-8.14914e-06	-3.199	-1.40183e-05	-3.155	-2.70716e-05
		-3.199	-8.18407e-06	-3.197	-1.41392e-05	-3.145	-2.82742e-05
		-3.197	-8.25451e-06	-3.193	-1.43849e-05	-3.135	-2.95283e-05
		-3.193	-8.39775e-06	-3.185	-1.48933e-05	-3.125	-3.08362e-05
		-3.185	-8.69403e-06	-3.175	-1.55561e-05	-3.115	-3.22001e-05
		-3.17569	-9.05247e-06	-3.165	-1.62474e-05	-3.105	-3.36222e-05
		-3.16569	-9.45409e-06	-3.155	-1.69683e-05	-3.1	-3.43482e-05
		-3.15569	-9.87288e-06	-3.145	-1.77201e-05	-3.099	-3.44939e-05
		-3.14569	-1.03095e-05	-3.135	-1.85039e-05	-3.097	-3.47879e-05
		-3.13569	-1.07647e-05	-3.125	-1.93212e-05	-3.093	-3.53856e-05
		-3.12569	-1.12393e-05	-3.115	-2.01733e-05	-3.085	-3.66215e-05
		-3.11569	-1.1734e-05	-3.105	-2.10616e-05	-3.075	-3.8232e-05
		-3.10569	-1.22497e-05	-3.1	-2.1515e-05	-3.065	-3.99108e-05
		-3.1	-1.25503e-05	-3.099	-2.16061e-05	-3.055	-4.16607e-05
		-3.099	-1.26033e-05	-3.097	-2.17897e-05	-3.045	-4.34845e-05
		-3.097	-1.27101e-05	-3.093	-2.21629e-05	-3.035	-4.53852e-05
		-3.093	-1.29274e-05	-3.085	-2.29346e-05	-3.025	-4.73659e-05
		-3.085	-1.33766e-05	-3.075	-2.39401e-05	-3.015	-4.94299e-05
		-3.07534	-1.39408e-05	-3.065	-2.49879e-05	-3.005	-5.15805e-05
		-3.06534	-1.45497e-05	-3.055	-2.608e-05	-3	-5.26779e-05
		-3.05534	-1.51842e-05	-3.045	-2.72179e-05	-2.999	-5.28983e-05
		-3.04534	-1.58453e-05	-3.035	-2.84035e-05	-2.997	-5.33426e-05
		-3.03534	-1.6534e-05	-3.025	-2.96388e-05	-2.993	-5.42457e-05
		-3.02534	-1.72514e-05	-3.015	-3.09258e-05	-2.985	-5.6112e-05
		-3.01534	-1.79988e-05	-3.005	-3.22665e-05	-2.975	-5.85422e-05
		-3.00534	-1.87773e-05	-3	-3.29506e-05	-2.965	-6.10738e-05
		-3	-1.92024e-05	-2.999	-3.3088e-05	-2.955	-6.37106e-05
		-2.999	-1.92823e-05	-2.997	-3.33649e-05	-2.945	-6.64569e-05
		-2.997	-1.94433e-05	-2.993	-3.39279e-05	-2.935	-6.93169e-05
		-2.993	-1.97706e-05	-2.985	-3.50909e-05	-2.925	-7.22951e-05
		-2.985	-2.04467e-05	-2.975	-3.66052e-05	-2.915	-7.53963e-05
		-2.975	-2.13269e-05	-2.965	-3.81822e-05	-2.905	-7.86254e-05
		-2.965	-2.22435e-05	-2.955	-3.98245e-05	-2.9	-8.02725e-05
		-2.955	-2.31978e-05	-2.945	-4.15347e-05	-2.899	-8.06032e-05
		-2.945	-2.41914e-05	-2.935	-4.33152e-05	-2.897	-8.12699e-05
		-2.935	-2.52258e-05	-2.925	-4.5169e-05	-2.893	-8.26248e-05
		-2.925	-2.63026e-05	-2.915	-4.7099e-05	-2.885	-8.5423e-05
		-2.915	-2.74235e-05	-2.905	-4.91081e-05	-2.875	-8.90642e-05
		-2.905	-2.85902e-05	-2.9	-5.01329e-05	-2.865	-9.28544e-05
		-2.9	-2.91853e-05	-2.899	-5.03386e-05	-2.855	-9.67995e-05
		-2.899	-2.93047e-05	-2.897	-5.07534e-05	-2.845	-0.000100905
		-2.897	-2.95456e-05	-2.893	-5.15962e-05	-2.835	-0.000105178
		-2.893	-3.0035e-05	-2.885	-5.33367e-05	-2.825	-0.000109624
		-2.885	-3.10454e-05	-2.875	-5.5601e-05	-2.815	-0.000114251
		-2.875	-3.23599e-05	-2.865	-5.79575e-05	-2.805	-0.000119065
		-2.865	-3.37277e-05	-2.855	-6.04098e-05	-2.8	-0.000121519
		-2.855	-3.51509e-05	-2.845	-6.29615e-05	-2.799	-0.000122012
		-2.845	-3.66315e-05	-2.835	-6.56164e-05	-2.797	-0.000123006
		-2.835	-3.81718e-05	-2.825	-6.83786e-05	-2.793	-0.000125024
		-2.825	-3.97741e-05	-2.815	-7.12521e-05	-2.785	-0.000129189
		-2.815	-4.14408e-05	-2.805	-7.42414e-05	-2.775	-0.000134606
		-2.805	-4.31744e-05	-2.8	-7.57655e-05	-2.765	-0.00014024
		-2.8	-4.40583e-05	-2.799	-7.60715e-05	-2.755	-0.000146101
		-2.799	-4.42358e-05	-2.797	-7.66883e-05	-2.745	-0.000152196
		-2.797	-4.45934e-05	-2.793	-7.79413e-05	-2.735	-0.000158534
		-2.793	-4.532e-05	-2.785	-8.05271e-05	-2.725	-0.000165124
		-2.785	-4.68193e-05	-2.775	-8.38889e-05	-2.715	-0.000171977
		-2.775	-4.87682e-05	-2.765	-8.7385e-05	-2.705	-0.000179103
		-2.765	-5.07948e-05	-2.755	-9.10206e-05	-2.7	-0.000182734
		-2.755	-5.29019e-05	-2.745	-9.48009e-05	-2.699	-0.000183464
		-2.745	-5.50925e-05	-2.735	-9.87313e-05	-2.697	-0.000184933
		-2.735	-5.73698e-05	-2.725	-0.000102817	-2.693	-0.000187918
		-2.725	-5.97369e-05	-2.715	-0.000107065	-2.685	-0.000194075
		-2.715	-6.21975e-05	-2.705	-0.000111481	-2.675	-0.000202075
		-2.705	-6.4755e-05	-2.7	-0.000113732	-2.665	-0.000210391
		-2.7	-6.60584e-05	-2.699	-0.000114184	-2.655	-0.000219035
		-2.699	-6.63201e-05	-2.697	-0.000115094	-2.645	-0.000228017
		-2.697	-6.68474e-05	-2.693	-0.000116944	-2.635	-0.000237352
		-2.693	-6.79184e-05	-2.685	-0.000120758	-2.625	-0.000247051
		-2.685	-7.0127e-05	-2.675	-0.000125713	-2.615	-0.00025713
		-2.675	-7.2996e-05	-2.665	-0.000130863	-2.605	-0.000267601
		-2.665	-7.59771e-05	-2.655	-0.000136215	-2.6	-0.000272937
		-2.655	-7.90744e-05	-2.645	-0.000141775	-2.599	-0.000274008
		-2.645	-8.22921e-05	-2.635	-0.000147552	-2.597	-0.000276166
		-2.635	-8.56347e-05	-2.625	-0.000153553	-2.593	-0.000280549
		-2.625	-8.91068e-05	-2.615	-0.000159788	-2.585	-0.000289585
		-2.615	-9.27132e-05	-2.605	-0.000166264	-2.575	-0.000301317
		-2.605	-9.6459e-05	-2.6	-0.000169564	-2.565	-0.000313503
		-2.6	-9.83674e-05	-2.599	-0.000170227	-2.555	-0.00032616
		-2.599	-9.87505e-05	-2.597	-0.000171561	-2.545	-0.000339305
		-2.597	-9.95225e-05	-2.593	-0.000174271	-2.535	-0.000352954
		-2.593	-0.00010109	-2.585	-0.000179858	-2.525	-0.000367127
		-2.585	-0.00010432	-2.575	-0.00018711	-2.515	-0.000381844
		-2.575	-0.000108513	-2.565	-0.000194641	-2.505	-0.000397122
		-2.565	-0.000112867	-2.555	-0.000202462	-2.5	-0.000404905
		-2.555	-0.000117387	-2.545	-0.000210582	-2.499	-0.000406467
		-2.545	-0.000122079	-2.535	-0.000219012	-2.497	-0.000409615
		-2.535	-0.000126951	-2.525	-0.000227764	-2.493	-0.000416005
		-2.525	-0.000132007	-2.515	-0.000236849	-2.485	-0.00042917
		-2.515	-0.000137255	-2.505	-0.00024628	-2.475	-0.000446253
		-2.505	-0.000142702	-2.5	-0.000251083	-2.465	-0.000463984
		-2.5	-0.000145476	-2.499	-0.000252047	-2.455	-0.000482386
		-2.499	-0.000146033	-2.497	-0.00025399	-2.445	-0.000501483
		-2.497	-0.000147155	-2.493	-0.000257933	-2.435	-0.000521301
		-2.493	-0.000149432	-2.485	-0.000266056	-2.425	-0.000541863
		-2.485	-0.000154122	-2.475	-0.000276594	-2.415	-0.000563199
		-2.475	-0.000160207	-2.465	-0.000287529	-2.405	-0.000585334
		-2.465	-0.00016652	-2.455	-0.000298877	-2.4	-0.000596605
		-2.455	-0.000173069	-2.445	-0.00031065	-2.399	-0.000598867
		-2.445	-0.000179864	-2.435	-0.000322864	-2.397	-0.000603425
		-2.435	-0.000186912	-2.425	-0.000335535	-2.393	-0.000612674
		-2.425	-0.000194222	-2.415	-0.00034868	-2.385	-0.00063172
		-2.415	-0.000201805	-2.405	-0.000362314	-2.375	-0.000656416
		-2.405	-0.000209669	-2.4	-0.000369256	-2.365	-0.00068203
		-2.4	-0.000213673	-2.399	-0.00037065	-2.355	-0.000708595
		-2.399	-0.000214476	-2.397	-0.000373457	-2.345	-0.000736144
		-2.397	-0.000216095	-2.393	-0.000379152	-2.335	-0.000764711
		-2.393	-0.00021938	-2.385	-0.00039088	-2.325	-0.000794332
		-2.385	-0.000226142	-2.375	-0.000406082	-2.315	-0.000825043
		-2.375	-0.000234908	-2.365	-0.000421848	-2.305	-0.000856882
		-2.365	-0.000243996	-2.355	-0.000438194	-2.3	-0.000873089
		-2.355	-0.000253418	-2.345	-0.000455143	-2.299	-0.000876342
		-2.345	-0.000263186	-2.335	-0.000472713	-2.297	-0.000882894
		-2.335	-0.00027331	-2.325	-0.000490928	-2.293	-0.000896186
		-2.325	-0.000283804	-2.315	-0.00050981	-2.285	-0.000923544
		-2.315	-0.000294681	-2.305	-0.000529381	-2.275	-0.000958992
		-2.305	-0.000305954	-2.3	-0.000539342	-2.265	-0.000995731
		-2.3	-0.000311691	-2.299	-0.000541341	-2.255	-0.00103
		-2.299	-0.000312842	-2.297	-0.000545368	-2.245	-0.00107
		-2.297	-0.000315161	-2.293	-0.000553537	-2.235	-0.00111
		-2.293	-0.000319866	-2.285	-0.000570347	-2.225	-0.00116
		-2.285	-0.000329545	-2.275	-0.000592123	-2.215	-0.0012
		-2.275	-0.000342083	-2.265	-0.000614688	-2.205	-0.00125
		-2.265	-0.000355073	-2.255	-0.000638068	-2.2	-0.00127
		-2.255	-0.000368531	-2.245	-0.000662292	-2.199	-0.00127
		-2.245	-0.000382471	-2.235	-0.000687387	-2.197	-0.00128
		-2.235	-0.000396911	-2.225	-0.000713384	-2.193	-0.0013
		-2.225	-0.000411868	-2.215	-0.000740313	-2.185	-0.00134
		-2.215	-0.000427358	-2.205	-0.000768205	-2.175	-0.00139
		-2.205	-0.000443401	-2.2	-0.000782396	-2.165	-0.00144
		-2.2	-0.000451562	-2.199	-0.000785244	-2.155	-0.0015
		-2.199	-0.0004532	-2.197	-0.00079098	-2.145	-0.00155
		-2.197	-0.000456499	-2.193	-0.000802612	-2.135	-0.00161
		-2.193	-0.000463188	-2.185	-0.000826535	-2.125	-0.00167
		-2.185	-0.000476944	-2.175	-0.000857503	-2.115	-0.00173
		-2.175	-0.000494749	-2.165	-0.00088957	-2.105	-0.0018
		-2.165	-0.000513183	-2.155	-0.000922772	-2.1	-0.00183
		-2.155	-0.000532267	-2.145	-0.000957147	-2.099	-0.00184
		-2.145	-0.000552021	-2.135	-0.000992733	-2.097	-0.00185
		-2.135	-0.000572469	-2.125	-0.00103	-2.093	-0.00188
		-2.125	-0.000593632	-2.115	-0.00107	-2.085	-0.00193
		-2.115	-0.000615535	-2.105	-0.00111	-2.075	-0.00201
		-2.105	-0.000638203	-2.1	-0.00113	-2.065	-0.00208
		-2.1	-0.000649731	-2.099	-0.00113	-2.055	-0.00216
		-2.099	-0.000652045	-2.097	-0.00114	-2.045	-0.00224
		-2.097	-0.000656703	-2.093	-0.00116	-2.035	-0.00232
		-2.093	-0.000666146	-2.085	-0.00119	-2.025	-0.0024
		-2.085	-0.000685556	-2.075	-0.00123	-2.015	-0.00249
		-2.075	-0.000710659	-2.065	-0.00128	-2.005	-0.00258
		-2.065	-0.000736631	-2.055	-0.00133	-2	-0.00263
		-2.055	-0.000763499	-2.045	-0.00137	-1.999	-0.00264
		-2.045	-0.000791292	-2.035	-0.00142	-1.997	-0.00265
		-2.035	-0.000820038	-2.025	-0.00148	-1.993	-0.00269
		-2.025	-0.00084977	-2.015	-0.00153	-1.985	-0.00277
		-2.015	-0.000880519	-2.005	-0.00158	-1.975	-0.00287
		-2.005	-0.000912319	-2	-0.00161	-1.965	-0.00297
		-2	-0.000928485	-1.999	-0.00162	-1.955	-0.00308
		-1.999	-0.000931729	-1.997	-0.00163	-1.945	-0.00319
		-1.997	-0.00093826	-1.993	-0.00165	-1.935	-0.00331
		-1.993	-0.000951497	-1.985	-0.0017	-1.925	-0.00343
		-1.985	-0.000978686	-1.975	-0.00176	-1.915	-0.00355
		-1.975	-0.00101	-1.965	-0.00183	-1.905	-0.00368
		-1.965	-0.00105	-1.955	-0.00189	-1.9	-0.00374
		-1.955	-0.00109	-1.945	-0.00196	-1.899	-0.00375
		-1.945	-0.00113	-1.935	-0.00203	-1.897	-0.00378
		-1.935	-0.00117	-1.925	-0.0021	-1.893	-0.00383
		-1.925	-0.00121	-1.915	-0.00218	-1.885	-0.00394
		-1.915	-0.00125	-1.905	-0.00225	-1.875	-0.00408
		-1.905	-0.0013	-1.9	-0.00229	-1.865	-0.00423
		-1.9	-0.00132	-1.899	-0.0023	-1.855	-0.00438
		-1.899	-0.00132	-1.897	-0.00232	-1.845	-0.00453
		-1.897	-0.00133	-1.893	-0.00235	-1.835	-0.00469
		-1.893	-0.00135	-1.885	-0.00241	-1.825	-0.00485
		-1.885	-0.00139	-1.875	-0.0025	-1.815	-0.00503
		-1.875	-0.00144	-1.865	-0.00259	-1.805	-0.0052
		-1.865	-0.00149	-1.855	-0.00268	-1.8	-0.00529
		-1.855	-0.00154	-1.845	-0.00277	-1.799	-0.00531
		-1.845	-0.00159	-1.835	-0.00287	-1.797	-0.00534
		-1.835	-0.00165	-1.825	-0.00297	-1.793	-0.00542
		-1.825	-0.00171	-1.815	-0.00307	-1.785	-0.00557
		-1.815	-0.00177	-1.805	-0.00318	-1.775	-0.00576
		-1.805	-0.00183	-1.8	-0.00324	-1.765	-0.00596
		-1.8	-0.00186	-1.799	-0.00325	-1.755	-0.00617
		-1.799	-0.00186	-1.797	-0.00327	-1.745	-0.00638
		-1.797	-0.00188	-1.793	-0.00331	-1.735	-0.0066
		-1.793	-0.0019	-1.785	-0.0034	-1.725	-0.00683
		-1.785	-0.00195	-1.775	-0.00352	-1.715	-0.00707
		-1.775	-0.00202	-1.765	-0.00364	-1.705	-0.00731
		-1.765	-0.00209	-1.755	-0.00377	-1.7	-0.00743
		-1.755	-0.00216	-1.745	-0.0039	-1.699	-0.00746
		-1.745	-0.00224	-1.735	-0.00403	-1.697	-0.00751
		-1.735	-0.00231	-1.725	-0.00417	-1.693	-0.00761
		-1.725	-0.00239	-1.715	-0.00431	-1.685	-0.00781
		-1.715	-0.00247	-1.705	-0.00446	-1.675	-0.00808
		-1.705	-0.00256	-1.7	-0.00454	-1.665	-0.00836
		-1.7	-0.0026	-1.699	-0.00455	-1.655	-0.00864
		-1.699	-0.00261	-1.697	-0.00458	-1.645	-0.00893
		-1.697	-0.00263	-1.693	-0.00464	-1.635	-0.00924
		-1.693	-0.00266	-1.685	-0.00477	-1.625	-0.00955
		-1.685	-0.00273	-1.675	-0.00493	-1.615	-0.00987
		-1.675	-0.00283	-1.665	-0.0051	-1.605	-0.0102
		-1.665	-0.00292	-1.655	-0.00527	-1.6	-0.01037
		-1.655	-0.00302	-1.645	-0.00545	-1.599	-0.0104
		-1.645	-0.00312	-1.635	-0.00563	-1.597	-0.01047
		-1.635	-0.00322	-1.625	-0.00582	-1.593	-0.01061
		-1.625	-0.00333	-1.615	-0.00601	-1.585	-0.01089
		-1.615	-0.00344	-1.605	-0.00621	-1.575	-0.01126
		-1.605	-0.00356	-1.6	-0.00632	-1.565	-0.01163
		-1.6	-0.00362	-1.599	-0.00634	-1.555	-0.01202
		-1.599	-0.00363	-1.597	-0.00638	-1.545	-0.01242
		-1.597	-0.00365	-1.593	-0.00646	-1.535	-0.01283
		-1.593	-0.0037	-1.585	-0.00663	-1.525	-0.01326
		-1.585	-0.0038	-1.575	-0.00685	-1.515	-0.01369
		-1.575	-0.00392	-1.565	-0.00708	-1.505	-0.01414
		-1.565	-0.00405	-1.555	-0.00731	-1.5	-0.01437
		-1.555	-0.00418	-1.545	-0.00756	-1.499	-0.01442
		-1.545	-0.00432	-1.535	-0.0078	-1.497	-0.01451
		-1.535	-0.00446	-1.525	-0.00806	-1.493	-0.0147
		-1.525	-0.00461	-1.515	-0.00833	-1.485	-0.01508
		-1.515	-0.00476	-1.505	-0.0086	-1.475	-0.01558
		-1.505	-0.00492	-1.5	-0.00874	-1.465	-0.01608
		-1.5	-0.00499	-1.499	-0.00876	-1.455	-0.01661
		-1.499	-0.00501	-1.497	-0.00882	-1.445	-0.01715
		-1.497	-0.00504	-1.493	-0.00893	-1.435	-0.01771
		-1.493	-0.00511	-1.485	-0.00916	-1.425	-0.01828
		-1.485	-0.00524	-1.475	-0.00946	-1.415	-0.01887
		-1.475	-0.00541	-1.465	-0.00977	-1.405	-0.01948
		-1.465	-0.00558	-1.455	-0.01009	-1.4	-0.01979
		-1.455	-0.00576	-1.445	-0.01041	-1.399	-0.01985
		-1.445	-0.00595	-1.435	-0.01075	-1.397	-0.01997
		-1.435	-0.00614	-1.425	-0.01109	-1.393	-0.02023
		-1.425	-0.00633	-1.415	-0.01145	-1.385	-0.02074
		-1.415	-0.00654	-1.405	-0.01182	-1.375	-0.02141
		-1.405	-0.00675	-1.4	-0.012	-1.365	-0.02209
		-1.4	-0.00685	-1.399	-0.01204	-1.355	-0.02279
		-1.399	-0.00687	-1.397	-0.01211	-1.345	-0.02352
		-1.397	-0.00692	-1.393	-0.01227	-1.335	-0.02427
		-1.393	-0.007	-1.385	-0.01258	-1.325	-0.02504
		-1.385	-0.00718	-1.375	-0.01298	-1.315	-0.02583
		-1.375	-0.00741	-1.365	-0.01339	-1.305	-0.02664
		-1.365	-0.00764	-1.355	-0.01381	-1.3	-0.02706
		-1.355	-0.00788	-1.345	-0.01425	-1.299	-0.02714
		-1.345	-0.00813	-1.335	-0.0147	-1.297	-0.02731
		-1.335	-0.00838	-1.325	-0.01516	-1.293	-0.02764
		-1.325	-0.00865	-1.315	-0.01564	-1.285	-0.02833
		-1.315	-0.00892	-1.305	-0.01613	-1.275	-0.02922
		-1.305	-0.00919	-1.3	-0.01637	-1.265	-0.03013
		-1.3	-0.00933	-1.299	-0.01642	-1.255	-0.03107
		-1.299	-0.00936	-1.297	-0.01652	-1.245	-0.03204
		-1.297	-0.00942	-1.293	-0.01673	-1.235	-0.03304
		-1.293	-0.00953	-1.285	-0.01714	-1.225	-0.03406
		-1.285	-0.00977	-1.275	-0.01768	-1.215	-0.03511
		-1.275	-0.01007	-1.265	-0.01822	-1.205	-0.0362
		-1.265	-0.01038	-1.255	-0.01879	-1.2	-0.03675
		-1.255	-0.0107	-1.245	-0.01937	-1.199	-0.03686
		-1.245	-0.01103	-1.235	-0.01997	-1.197	-0.03708
		-1.235	-0.01137	-1.225	-0.02058	-1.193	-0.03753
		-1.225	-0.01172	-1.215	-0.02121	-1.185	-0.03844
		-1.215	-0.01208	-1.205	-0.02186	-1.175	-0.03962
		-1.205	-0.01245	-1.2	-0.02219	-1.165	-0.04083
		-1.2	-0.01263	-1.199	-0.02226	-1.155	-0.04208
		-1.199	-0.01267	-1.197	-0.02239	-1.145	-0.04336
		-1.197	-0.01275	-1.193	-0.02266	-1.135	-0.04467
		-1.193	-0.0129	-1.185	-0.02321	-1.125	-0.04603
		-1.185	-0.01321	-1.175	-0.02391	-1.115	-0.04742
		-1.175	-0.01361	-1.165	-0.02464	-1.105	-0.04885
		-1.165	-0.01402	-1.155	-0.02539	-1.1	-0.04957
		-1.155	-0.01444	-1.145	-0.02615	-1.099	-0.04972
		-1.145	-0.01488	-1.135	-0.02694	-1.097	-0.05001
		-1.135	-0.01532	-1.125	-0.02775	-1.093	-0.0506
		-1.125	-0.01578	-1.115	-0.02858	-1.085	-0.05181
		-1.115	-0.01625	-1.105	-0.02944	-1.075	-0.05336
		-1.105	-0.01674	-1.1	-0.02987	-1.065	-0.05496
		-1.1	-0.01698	-1.099	-0.02996	-1.055	-0.05659
		-1.099	-0.01703	-1.097	-0.03013	-1.045	-0.05828
		-1.097	-0.01713	-1.093	-0.03049	-1.035	-0.06001
		-1.093	-0.01733	-1.085	-0.03121	-1.025	-0.06178
		-1.085	-0.01774	-1.075	-0.03214	-1.015	-0.06361
		-1.075	-0.01826	-1.065	-0.03309	-1.005	-0.06548
		-1.065	-0.0188	-1.055	-0.03407	-1	-0.06643
		-1.055	-0.01935	-1.045	-0.03507	-0.999	-0.06662
		-1.045	-0.01992	-1.035	-0.03611	-0.997	-0.06701
		-1.035	-0.02051	-1.025	-0.03717	-0.993	-0.06778
		-1.025	-0.0211	-1.015	-0.03826	-0.985	-0.06936
		-1.015	-0.02172	-1.005	-0.03938	-0.975	-0.07139
		-1.005	-0.02235	-1	-0.03994	-0.965	-0.07347
		-1	-0.02267	-0.999	-0.04006	-0.955	-0.07561
		-0.999	-0.02274	-0.997	-0.04028	-0.945	-0.07781
		-0.997	-0.02286	-0.993	-0.04075	-0.935	-0.08006
		-0.993	-0.02313	-0.985	-0.04169	-0.925	-0.08238
		-0.985	-0.02366	-0.975	-0.0429	-0.915	-0.08476
		-0.975	-0.02434	-0.965	-0.04414	-0.905	-0.08719
		-0.965	-0.02504	-0.955	-0.04542	-0.9	-0.08843
		-0.955	-0.02576	-0.945	-0.04673	-0.899	-0.08868
		-0.945	-0.0265	-0.935	-0.04807	-0.897	-0.08918
		-0.935	-0.02726	-0.925	-0.04945	-0.893	-0.09018
		-0.925	-0.02804	-0.915	-0.05086	-0.885	-0.09224
		-0.915	-0.02883	-0.905	-0.05231	-0.875	-0.09487
		-0.905	-0.02965	-0.9	-0.05305	-0.865	-0.09757
		-0.9	-0.03007	-0.899	-0.0532	-0.855	-0.10035
		-0.899	-0.03015	-0.897	-0.05349	-0.845	-0.10319
		-0.897	-0.03032	-0.893	-0.05409	-0.835	-0.10611
		-0.893	-0.03065	-0.885	-0.05531	-0.825	-0.10911
		-0.885	-0.03134	-0.875	-0.05688	-0.815	-0.11218
		-0.875	-0.03223	-0.865	-0.05849	-0.805	-0.11533
		-0.865	-0.03313	-0.855	-0.06014	-0.8	-0.11693
		-0.855	-0.03406	-0.845	-0.06183	-0.799	-0.11725
		-0.845	-0.03502	-0.835	-0.06357	-0.797	-0.11789
		-0.835	-0.03599	-0.825	-0.06535	-0.793	-0.11919
		-0.825	-0.03699	-0.815	-0.06717	-0.785	-0.12184
		-0.815	-0.03802	-0.805	-0.06904	-0.775	-0.12524
		-0.805	-0.03908	-0.8	-0.06999	-0.765	-0.12872
		-0.8	-0.03961	-0.799	-0.07018	-0.755	-0.13229
		-0.799	-0.03972	-0.797	-0.07056	-0.745	-0.13595
		-0.797	-0.03993	-0.793	-0.07133	-0.735	-0.13971
		-0.793	-0.04036	-0.785	-0.0729	-0.725	-0.14355
		-0.785	-0.04125	-0.775	-0.07492	-0.715	-0.1475
		-0.775	-0.04238	-0.765	-0.07699	-0.705	-0.15154
		-0.765	-0.04355	-0.755	-0.0791	-0.7	-0.15358
		-0.755	-0.04474	-0.745	-0.08127	-0.699	-0.15399
		-0.745	-0.04596	-0.735	-0.0835	-0.697	-0.15482
		-0.735	-0.04721	-0.725	-0.08578	-0.693	-0.15648
		-0.725	-0.04849	-0.715	-0.08811	-0.685	-0.15988
		-0.715	-0.0498	-0.705	-0.09051	-0.675	-0.16423
		-0.705	-0.05115	-0.7	-0.09172	-0.665	-0.16868
		-0.7	-0.05183	-0.699	-0.09196	-0.655	-0.17325
		-0.699	-0.05197	-0.697	-0.09245	-0.645	-0.17792
		-0.697	-0.05224	-0.693	-0.09344	-0.635	-0.18271
		-0.693	-0.05279	-0.685	-0.09544	-0.625	-0.18762
		-0.685	-0.05392	-0.675	-0.09802	-0.615	-0.19264
		-0.675	-0.05537	-0.665	-0.10065	-0.605	-0.19779
		-0.665	-0.05685	-0.655	-0.10335	-0.6	-0.2004
		-0.655	-0.05836	-0.645	-0.10612	-0.599	-0.20092
		-0.645	-0.05992	-0.635	-0.10895	-0.597	-0.20197
		-0.635	-0.06151	-0.625	-0.11185	-0.593	-0.20409
		-0.625	-0.06313	-0.615	-0.11482	-0.585	-0.2084
		-0.615	-0.0648	-0.605	-0.11786	-0.575	-0.21393
		-0.605	-0.0665	-0.6	-0.1194	-0.565	-0.21959
		-0.6	-0.06737	-0.599	-0.11971	-0.555	-0.22538
		-0.599	-0.06754	-0.597	-0.12033	-0.545	-0.23131
		-0.597	-0.06789	-0.593	-0.12158	-0.535	-0.23738
		-0.593	-0.06859	-0.585	-0.12413	-0.525	-0.24359
		-0.585	-0.07002	-0.575	-0.12739	-0.515	-0.24995
		-0.575	-0.07185	-0.565	-0.13073	-0.505	-0.25646
		-0.565	-0.07372	-0.555	-0.13414	-0.5	-0.25975
		-0.555	-0.07563	-0.545	-0.13764	-0.499	-0.26041
		-0.545	-0.07759	-0.535	-0.14122	-0.497	-0.26173
		-0.535	-0.0796	-0.525	-0.14488	-0.493	-0.26441
		-0.525	-0.08165	-0.515	-0.14863	-0.485	-0.26986
		-0.515	-0.08375	-0.505	-0.15246	-0.475	-0.27683
		-0.505	-0.0859	-0.5	-0.1544	-0.465	-0.28396
		-0.5	-0.08698	-0.499	-0.15479	-0.455	-0.29126
		-0.499	-0.0872	-0.497	-0.15557	-0.445	-0.29872
		-0.497	-0.08764	-0.493	-0.15714	-0.435	-0.30636
		-0.493	-0.08852	-0.485	-0.16035	-0.425	-0.31417
		-0.485	-0.09032	-0.475	-0.16446	-0.415	-0.32216
		-0.475	-0.09261	-0.465	-0.16865	-0.405	-0.33032
		-0.465	-0.09496	-0.455	-0.17295	-0.4	-0.33445
		-0.455	-0.09736	-0.445	-0.17734	-0.399	-0.33528
		-0.445	-0.09982	-0.435	-0.18183	-0.397	-0.33694
		-0.435	-0.10233	-0.425	-0.18642	-0.393	-0.3403
		-0.425	-0.1049	-0.415	-0.19111	-0.385	-0.34713
		-0.415	-0.10752	-0.405	-0.19591	-0.375	-0.35586
		-0.405	-0.11021	-0.4	-0.19834	-0.365	-0.36479
		-0.4	-0.11156	-0.399	-0.19882	-0.355	-0.37391
		-0.399	-0.11183	-0.397	-0.1998	-0.345	-0.38324
		-0.397	-0.11238	-0.393	-0.20177	-0.335	-0.39278
		-0.393	-0.11348	-0.385	-0.20578	-0.325	-0.40252
		-0.385	-0.11572	-0.375	-0.21091	-0.315	-0.41248
		-0.375	-0.11859	-0.365	-0.21615	-0.305	-0.42266
		-0.365	-0.12151	-0.355	-0.2215	-0.3	-0.42781
		-0.355	-0.1245	-0.345	-0.22697	-0.299	-0.42884
		-0.345	-0.12756	-0.335	-0.23256	-0.297	-0.43091
		-0.335	-0.13068	-0.325	-0.23827	-0.293	-0.43509
		-0.325	-0.13387	-0.315	-0.24411	-0.285	-0.44359
		-0.315	-0.13713	-0.305	-0.25008	-0.275	-0.45444
		-0.305	-0.14046	-0.3	-0.25309	-0.265	-0.46553
		-0.3	-0.14214	-0.299	-0.25369	-0.255	-0.47686
		-0.299	-0.14247	-0.297	-0.25491	-0.245	-0.48844
		-0.297	-0.14315	-0.293	-0.25735	-0.235	-0.50026
		-0.293	-0.14452	-0.285	-0.26233	-0.225	-0.51233
		-0.285	-0.14729	-0.275	-0.26868	-0.215	-0.52466
		-0.275	-0.15084	-0.265	-0.27518	-0.205	-0.53725
		-0.265	-0.15446	-0.255	-0.2818	-0.2	-0.54361
		-0.255	-0.15815	-0.245	-0.28857	-0.199	-0.54489
		-0.245	-0.16193	-0.235	-0.29549	-0.197	-0.54745
		-0.235	-0.16578	-0.225	-0.30254	-0.193	-0.55261
		-0.225	-0.16971	-0.215	-0.30975	-0.185	-0.56311
		-0.215	-0.17372	-0.205	-0.3171	-0.175	-0.57651
		-0.205	-0.17782	-0.2	-0.32082	-0.165	-0.59019
		-0.2	-0.17989	-0.199	-0.32156	-0.155	-0.60415
		-0.199	-0.1803	-0.197	-0.32306	-0.145	-0.6184
		-0.197	-0.18114	-0.193	-0.32607	-0.135	-0.63295
		-0.193	-0.18282	-0.185	-0.3322	-0.125	-0.6478
		-0.185	-0.18623	-0.175	-0.34003	-0.115	-0.66295
		-0.175	-0.19058	-0.165	-0.34801	-0.105	-0.67841
		-0.165	-0.19503	-0.155	-0.35615	-0.1	-0.68621
		-0.155	-0.19956	-0.145	-0.36447	-0.099	-0.68778
		-0.145	-0.20418	-0.135	-0.37295	-0.097	-0.69092
		-0.135	-0.2089	-0.125	-0.3816	-0.093	-0.69726
		-0.125	-0.21371	-0.115	-0.39043	-0.085	-0.71013
		-0.115	-0.21862	-0.105	-0.39943	-0.075	-0.72654
		-0.105	-0.22363	-0.1	-0.40398	-0.065	-0.74329
		-0.1	-0.22616	-0.099	-0.40489	-0.055	-0.76037
		-0.099	-0.22666	-0.097	-0.40672	-0.045	-0.77779
		-0.097	-0.22768	-0.093	-0.41041	-0.035	-0.79556
		-0.093	-0.22973	-0.085	-0.4179	-0.025	-0.81368
		-0.085	-0.23389	-0.075	-0.42746	-0.015	-0.83216
		-0.075	-0.2392	-0.065	-0.4372	-0.005	-0.851
		-0.065	-0.24462	-0.055	-0.44714	0	-0.86051
		-0.055	-0.25013	-0.045	-0.45727	0.001	-0.86242
		-0.045	-0.25576	-0.035	-0.4676	0.003	-0.86625
		-0.035	-0.26149	-0.025	-0.47813	0.007	-0.87396
		-0.025	-0.26734	-0.015	-0.48886	0.015	-0.88962
		-0.015	-0.27329	-0.005	-0.4998	0.025	-0.90959
		-0.005	-0.27937	0	-0.50533	0.035	-0.92993
		0	-0.28243	0.001	-0.50643	0.045	-0.95067
		0.001	-0.28304	0.003	-0.50865	0.055	-0.97181
		0.003	-0.28428	0.007	-0.51313	0.065	-0.99335
		0.007	-0.28676	0.015	-0.52222	0.075	-1.0153
		0.015	-0.2918	0.025	-0.53381	0.085	-1.03767
		0.025	-0.29823	0.035	-0.54561	0.095	-1.06046
		0.035	-0.30477	0.045	-0.55764	0.1	-1.07196
		0.045	-0.31144	0.055	-0.56989	0.101	-1.07426
		0.055	-0.31823	0.065	-0.58237	0.103	-1.07889
		0.065	-0.32514	0.075	-0.59509	0.107	-1.08821
		0.075	-0.33219	0.085	-0.60804	0.115	-1.10713
		0.085	-0.33936	0.095	-0.62124	0.125	-1.13121
		0.095	-0.34667	0.1	-0.62789	0.135	-1.15575
		0.1	-0.35035	0.101	-0.62923	0.145	-1.18074
		0.101	-0.35109	0.103	-0.63191	0.155	-1.20619
		0.103	-0.35257	0.107	-0.6373	0.165	-1.2321
		0.107	-0.35556	0.115	-0.64825	0.175	-1.25849
		0.115	-0.36162	0.125	-0.66218	0.185	-1.28536
		0.125	-0.36933	0.135	-0.67637	0.195	-1.31271
		0.135	-0.37718	0.145	-0.69081	0.2	-1.32651
		0.145	-0.38517	0.155	-0.70552	0.201	-1.32928
		0.155	-0.3933	0.165	-0.72049	0.203	-1.33482
		0.165	-0.40158	0.175	-0.73573	0.207	-1.346
		0.175	-0.41	0.185	-0.75124	0.215	-1.36867
		0.185	-0.41858	0.195	-0.76703	0.225	-1.39752
		0.195	-0.4273	0.2	-0.77499	0.235	-1.42688
		0.2	-0.4317	0.201	-0.77658	0.245	-1.45676
		0.201	-0.43258	0.203	-0.77979	0.255	-1.48716
		0.203	-0.43435	0.207	-0.78623	0.265	-1.5181
		0.207	-0.43791	0.215	-0.79931	0.275	-1.54958
		0.215	-0.44513	0.225	-0.81594	0.285	-1.5816
		0.225	-0.45432	0.235	-0.83287	0.295	-1.61418
		0.235	-0.46366	0.245	-0.85008	0.3	-1.6306
		0.245	-0.47316	0.255	-0.86759	0.301	-1.63389
		0.255	-0.48283	0.265	-0.88541	0.303	-1.6405
		0.265	-0.49266	0.275	-0.90353	0.307	-1.6538
		0.275	-0.50265	0.285	-0.92195	0.315	-1.68076
		0.285	-0.51281	0.295	-0.94069	0.325	-1.71503
		0.295	-0.52315	0.3	-0.95014	0.335	-1.74989
		0.3	-0.52835	0.301	-0.95203	0.345	-1.78533
		0.301	-0.5294	0.303	-0.95583	0.355	-1.82137
		0.303	-0.53149	0.307	-0.96348	0.365	-1.85801
		0.307	-0.53571	0.315	-0.97897	0.375	-1.89527
		0.315	-0.54425	0.325	-0.99867	0.385	-1.93313
		0.325	-0.5551	0.335	-1.01869	0.395	-1.97162
		0.335	-0.56613	0.345	-1.03905	0.4	-1.99103
		0.345	-0.57734	0.355	-1.05974	0.401	-1.99491
		0.355	-0.58873	0.365	-1.08076	0.403	-2.00271
		0.365	-0.60031	0.375	-1.10213	0.407	-2.01841
		0.375	-0.61207	0.385	-1.12385	0.415	-2.05021
		0.385	-0.62402	0.395	-1.14591	0.425	-2.09061
		0.395	-0.63616	0.4	-1.15703	0.435	-2.13167
		0.4	-0.64228	0.401	-1.15926	0.445	-2.17338
		0.401	-0.6435	0.403	-1.16373	0.455	-2.21576
		0.403	-0.64596	0.407	-1.17273	0.465	-2.25881
		0.407	-0.65091	0.415	-1.19095	0.475	-2.30254
		0.415	-0.66093	0.425	-1.21408	0.485	-2.34696
		0.425	-0.67364	0.435	-1.23758	0.495	-2.39207
		0.435	-0.68656	0.445	-1.26145	0.5	-2.4148
		0.445	-0.69968	0.455	-1.2857	0.501	-2.41935
		0.455	-0.713	0.465	-1.31031	0.503	-2.42849
		0.465	-0.72652	0.475	-1.33531	0.507	-2.44687
		0.475	-0.74024	0.485	-1.3607	0.515	-2.48409
		0.485	-0.75418	0.495	-1.38646	0.525	-2.53132
		0.495	-0.76832	0.5	-1.39945	0.535	-2.57928
		0.5	-0.77545	0.501	-1.40205	0.545	-2.62797
		0.501	-0.77687	0.503	-1.40726	0.555	-2.67739
		0.503	-0.77974	0.507	-1.41776	0.565	-2.72756
		0.507	-0.7855	0.515	-1.439	0.575	-2.77848
		0.515	-0.79715	0.525	-1.46596	0.585	-2.83016
		0.525	-0.81193	0.535	-1.49331	0.595	-2.8826
		0.535	-0.82693	0.545	-1.52107	0.6	-2.90901
		0.545	-0.84215	0.555	-1.54924	0.601	-2.9143
		0.555	-0.85759	0.565	-1.57783	0.603	-2.92491
		0.565	-0.87325	0.575	-1.60683	0.607	-2.94626
		0.575	-0.88914	0.585	-1.63625	0.615	-2.98945
		0.585	-0.90525	0.595	-1.66609	0.625	-3.04422
		0.595	-0.92159	0.6	-1.68112	0.635	-3.09979
		0.6	-0.92982	0.601	-1.68413	0.645	-3.15615
		0.601	-0.93147	0.603	-1.69017	0.655	-3.21332
		0.603	-0.93477	0.607	-1.70231	0.665	-3.2713
		0.607	-0.94142	0.615	-1.72688	0.675	-3.33009
		0.615	-0.95486	0.625	-1.75801	0.685	-3.38971
		0.625	-0.9719	0.635	-1.78959	0.695	-3.45016
		0.635	-0.98917	0.645	-1.8216	0.7	-3.4806
		0.645	-1.00667	0.655	-1.85406	0.701	-3.48669
		0.655	-1.02442	0.665	-1.88697	0.703	-3.49892
		0.665	-1.04241	0.675	-1.92033	0.707	-3.5235
		0.675	-1.06063	0.685	-1.95414	0.715	-3.5732
		0.685	-1.0791	0.695	-1.98841	0.725	-3.63618
		0.695	-1.09782	0.7	-2.00567	0.735	-3.70001
		0.7	-1.10724	0.701	-2.00912	0.745	-3.76471
		0.701	-1.10913	0.703	-2.01605	0.755	-3.83028
		0.703	-1.11291	0.707	-2.02998	0.765	-3.89671
		0.707	-1.12052	0.715	-2.05813	0.775	-3.96403
		0.715	-1.13588	0.725	-2.0938	0.785	-4.03223
		0.725	-1.15535	0.735	-2.12993	0.795	-4.10133
		0.735	-1.17506	0.745	-2.16653	0.8	-4.1361
		0.745	-1.19502	0.755	-2.20361	0.801	-4.14306
		0.755	-1.21524	0.765	-2.24117	0.803	-4.15702
		0.765	-1.23572	0.775	-2.27922	0.807	-4.18509
		0.775	-1.25645	0.785	-2.31774	0.815	-4.2418
		0.785	-1.27744	0.795	-2.35676	0.825	-4.3136
		0.795	-1.29869	0.8	-2.37639	0.835	-4.38631
		0.8	-1.30938	0.801	-2.38032	0.845	-4.45994
		0.801	-1.31152	0.803	-2.3882	0.855	-4.53449
		0.803	-1.31582	0.807	-2.40404	0.865	-4.60997
		0.807	-1.32444	0.815	-2.43604	0.875	-4.68638
		0.815	-1.34186	0.825	-2.47653	0.885	-4.76373
		0.825	-1.3639	0.835	-2.51751	0.895	-4.84202
		0.835	-1.3862	0.845	-2.559	0.9	-4.8814
		0.845	-1.40877	0.855	-2.60099	0.901	-4.88929
		0.855	-1.4316	0.865	-2.64349	0.903	-4.9051
		0.865	-1.4547	0.875	-2.68649	0.907	-4.93687
		0.875	-1.47808	0.885	-2.73001	0.915	-5.00102
		0.885	-1.50172	0.895	-2.77403	0.925	-5.08216
		0.895	-1.52563	0.9	-2.79617	0.935	-5.16427
		0.9	-1.53766	0.901	-2.8006	0.945	-5.24733
		0.901	-1.54006	0.903	-2.80949	0.955	-5.33137
		0.903	-1.54489	0.907	-2.82734	0.965	-5.41638
		0.907	-1.55459	0.915	-2.86338	0.975	-5.50236
		0.915	-1.57415	0.925	-2.90895	0.985	-5.58932
		0.925	-1.59888	0.935	-2.95504	0.995	-5.67726
		0.935	-1.62389	0.945	-3.00165	1	-5.72148
		0.945	-1.64917	0.955	-3.04878	1.001	-5.73033
		0.955	-1.67473	0.965	-3.09643	1.003	-5.74808
		0.965	-1.70056	0.975	-3.14461	1.007	-5.78373
		0.975	-1.72667	0.985	-3.19332	1.015	-5.85566
		0.985	-1.75306	0.995	-3.24256	1.025	-5.94656
		0.995	-1.77973	1	-3.26731	1.035	-6.03846
		1	-1.79314	1.001	-3.27226	1.045	-6.13136
		1.001	-1.79582	1.003	-3.28219	1.055	-6.22526
		1.003	-1.8012	1.007	-3.30214	1.065	-6.32016
		1.007	-1.812	1.015	-3.34238	1.075	-6.41606
		1.015	-1.83378	1.025	-3.3932	1.085	-6.51297
		1.025	-1.86128	1.035	-3.44456	1.095	-6.61088
		1.035	-1.88907	1.045	-3.49646	1.1	-6.66009
		1.045	-1.91714	1.055	-3.54889	1.101	-6.66995
		1.055	-1.94548	1.065	-3.60185	1.103	-6.68969
		1.065	-1.97411	1.075	-3.65535	1.107	-6.72934
		1.075	-2.00302	1.085	-3.70938	1.115	-6.80929
		1.085	-2.03221	1.095	-3.76396	1.125	-6.91024
		1.095	-2.06168	1.1	-3.79138	1.135	-7.0122
		1.1	-2.07648	1.101	-3.79687	1.145	-7.11518
		1.101	-2.07945	1.103	-3.80787	1.155	-7.21917
		1.103	-2.08539	1.107	-3.82995	1.165	-7.32418
		1.107	-2.09731	1.115	-3.87447	1.175	-7.43021
		1.115	-2.12134	1.125	-3.93066	1.185	-7.53726
		1.125	-2.15165	1.135	-3.98738	1.195	-7.64532
		1.135	-2.18225	1.145	-4.04464	1.2	-7.6996
		1.145	-2.21312	1.155	-4.10244	1.201	-7.71047
		1.155	-2.24428	1.165	-4.16078	1.203	-7.73225
		1.165	-2.27571	1.175	-4.21965	1.207	-7.77596
		1.175	-2.30743	1.185	-4.27906	1.215	-7.86404
		1.185	-2.33942	1.195	-4.33901	1.225	-7.97516
		1.195	-2.37169	1.2	-4.36912	1.235	-8.08729
		1.2	-2.3879	1.201	-4.37514	1.245	-8.20044
		1.201	-2.39114	1.203	-4.38722	1.255	-8.3146
		1.203	-2.39764	1.207	-4.41145	1.265	-8.42978
		1.207	-2.41069	1.215	-4.46027	1.275	-8.54598
		1.215	-2.43695	1.225	-4.52182	1.285	-8.66318
		1.225	-2.47006	1.235	-4.58391	1.295	-8.7814
		1.235	-2.50344	1.245	-4.64653	1.3	-8.84076
		1.245	-2.5371	1.255	-4.70968	1.301	-8.85264
		1.255	-2.57103	1.265	-4.77336	1.303	-8.87645
		1.265	-2.60524	1.275	-4.83757	1.307	-8.92422
		1.275	-2.63972	1.285	-4.90231	1.315	-9.02041
		1.285	-2.67447	1.295	-4.96757	1.325	-9.14164
		1.295	-2.70949	1.3	-5.00034	1.335	-9.26389
		1.3	-2.72707	1.301	-5.00689	1.345	-9.38713
		1.301	-2.73059	1.303	-5.02003	1.355	-9.51137
		1.303	-2.73764	1.307	-5.04639	1.365	-9.6366
		1.307	-2.75178	1.315	-5.09944	1.375	-9.76283
		1.315	-2.78023	1.325	-5.16627	1.385	-9.89004
		1.325	-2.81606	1.335	-5.23363	1.395	-10.0182
		1.335	-2.85216	1.345	-5.3015	1.4	-10.0826
		1.345	-2.88852	1.355	-5.36989	1.401	-10.0955
		1.355	-2.92515	1.365	-5.43879	1.403	-10.1213
		1.365	-2.96204	1.375	-5.5082	1.407	-10.173
		1.375	-2.99919	1.385	-5.57812	1.415	-10.2772
		1.385	-3.0366	1.395	-5.64855	1.425	-10.4083
		1.395	-3.07427	1.4	-5.68389	1.435	-10.5404
		1.4	-3.09317	1.401	-5.69096	1.445	-10.6735
		1.401	-3.09695	1.403	-5.70513	1.455	-10.8075
		1.403	-3.10453	1.407	-5.73354	1.465	-10.9425
		1.407	-3.11972	1.415	-5.79069	1.475	-11.0785
		1.415	-3.15027	1.425	-5.86262	1.485	-11.2154
		1.425	-3.1887	1.435	-5.93505	1.495	-11.3532
		1.435	-3.22739	1.445	-6.00797	1.5	-11.4224
		1.445	-3.26633	1.455	-6.08138	1.501	-11.4362
		1.455	-3.30552	1.465	-6.15528	1.503	-11.4639
		1.465	-3.34495	1.475	-6.22966	1.507	-11.5195
		1.475	-3.38463	1.485	-6.30452	1.515	-11.6313
		1.485	-3.42455	1.495	-6.37986	1.525	-11.7719
		1.495	-3.46471	1.5	-6.41765	1.535	-11.9135
		1.5	-3.48485	1.501	-6.42521	1.545	-12.056
		1.501	-3.48888	1.503	-6.44035	1.555	-12.1994
		1.503	-3.49695	1.507	-6.47072	1.565	-12.3437
		1.507	-3.51313	1.515	-6.53175	1.575	-12.4888
		1.515	-3.54564	1.525	-6.6085	1.585	-12.6349
		1.525	-3.58651	1.535	-6.68571	1.595	-12.7819
		1.535	-3.62761	1.545	-6.76339	1.6	-12.8556
		1.545	-3.66895	1.555	-6.84152	1.601	-12.8704
		1.555	-3.71051	1.565	-6.9201	1.603	-12.8999
		1.565	-3.7523	1.575	-6.99913	1.607	-12.9591
		1.575	-3.79431	1.585	-7.0786	1.615	-13.0781
		1.585	-3.83654	1.595	-7.15852	1.625	-13.2277
		1.595	-3.87899	1.6	-7.19858	1.635	-13.3781
		1.6	-3.90027	1.601	-7.2066	1.645	-13.5294
		1.601	-3.90453	1.603	-7.22265	1.655	-13.6815
		1.603	-3.91305	1.607	-7.25483	1.665	-13.8345
		1.607	-3.93014	1.615	-7.31945	1.675	-13.9883
		1.615	-3.96444	1.625	-7.40066	1.685	-14.143
		1.625	-4.00753	1.635	-7.48229	1.695	-14.2984
		1.635	-4.05084	1.645	-7.56434	1.7	-14.3763
		1.645	-4.09434	1.655	-7.6468	1.701	-14.3919
		1.655	-4.13806	1.665	-7.72967	1.703	-14.4231
		1.665	-4.18197	1.675	-7.81295	1.707	-14.4857
		1.675	-4.22608	1.685	-7.89662	1.715	-14.6113
		1.685	-4.27039	1.695	-7.98069	1.725	-14.7691
		1.695	-4.31488	1.7	-8.02282	1.735	-14.9277
		1.7	-4.33718	1.701	-8.03125	1.745	-15.0871
		1.701	-4.34164	1.703	-8.04813	1.755	-15.2472
		1.703	-4.35057	1.707	-8.08194	1.765	-15.4081
		1.707	-4.36847	1.715	-8.14982	1.775	-15.5697
		1.715	-4.40437	1.725	-8.23504	1.785	-15.7321
		1.725	-4.44943	1.735	-8.32064	1.795	-15.8952
		1.735	-4.49467	1.745	-8.40661	1.8	-15.9769
		1.745	-4.5401	1.755	-8.49295	1.801	-15.9933
		1.755	-4.58569	1.765	-8.57964	1.803	-16.026
		1.765	-4.63147	1.775	-8.66669	1.807	-16.0916
		1.775	-4.67741	1.785	-8.75408	1.815	-16.2232
		1.785	-4.72352	1.795	-8.84182	1.825	-16.3884
		1.795	-4.76979	1.8	-8.88577	1.835	-16.5543
		1.8	-4.79297	1.801	-8.89457	1.845	-16.7209
		1.801	-4.7976	1.803	-8.91217	1.855	-16.8881
		1.803	-4.80688	1.807	-8.94743	1.865	-17.0561
		1.807	-4.82547	1.815	-9.01816	1.875	-17.2246
		1.815	-4.86275	1.825	-9.1069	1.885	-17.3938
		1.825	-4.90949	1.835	-9.19596	1.895	-17.5637
		1.835	-4.95639	1.845	-9.28533	1.9	-17.6487
		1.845	-5.00344	1.855	-9.37502	1.901	-17.6658
		1.855	-5.05064	1.865	-9.46501	1.903	-17.6998
		1.865	-5.09797	1.875	-9.5553	1.907	-17.7681
		1.875	-5.14545	1.885	-9.64588	1.915	-17.9049
		1.885	-5.19306	1.895	-9.73675	1.925	-18.0766
		1.895	-5.24081	1.9	-9.78226	1.935	-18.2488
		1.9	-5.26471	1.901	-9.79136	1.945	-18.4217
		1.901	-5.2695	1.903	-9.80958	1.955	-18.5951
		1.903	-5.27907	1.907	-9.84606	1.965	-18.769
		1.907	-5.29823	1.915	-9.91921	1.975	-18.9435
		1.915	-5.33663	1.925	-10.0109	1.985	-19.1186
		1.925	-5.38476	1.935	-10.1029	1.995	-19.2941
		1.935	-5.433	1.945	-10.1951	2	-19.382
		1.945	-5.48136	1.955	-10.2876	2.001	-19.3996
		1.955	-5.52984	1.965	-10.3803	2.003	-19.4348
		1.965	-5.57843	1.975	-10.4732	2.007	-19.5053
		1.975	-5.62712	1.985	-10.5664	2.015	-19.6466
		1.985	-5.67592	1.995	-10.6599	2.025	-19.8237
		1.995	-5.72481	2	-10.7066	2.035	-20.0012
		2	-5.74929	2.001	-10.716	2.045	-20.1793
		2.001	-5.75418	2.003	-10.7347	2.055	-20.3578
		2.003	-5.76398	2.007	-10.7722	2.065	-20.5367
		2.007	-5.78358	2.015	-10.8473	2.075	-20.7161
		2.015	-5.82285	2.025	-10.9413	2.085	-20.8959
		2.025	-5.87203	2.035	-11.0356	2.095	-21.0761
		2.035	-5.9213	2.045	-11.1301	2.1	-21.1663
		2.045	-5.97064	2.055	-11.2247	2.101	-21.1843
		2.055	-6.02007	2.065	-11.3195	2.103	-21.2205
		2.065	-6.06958	2.075	-11.4146	2.107	-21.2927
		2.075	-6.11915	2.085	-11.5098	2.115	-21.4376
		2.085	-6.1688	2.095	-11.6051	2.125	-21.619
		2.095	-6.21851	2.1	-11.6528	2.135	-21.8007
		2.1	-6.24338	2.101	-11.6624	2.145	-21.9828
		2.101	-6.24836	2.103	-11.6815	2.155	-22.1653
		2.103	-6.25831	2.107	-11.7197	2.165	-22.3481
		2.107	-6.27823	2.115	-11.7962	2.175	-22.5312
		2.115	-6.31809	2.125	-11.892	2.185	-22.7146
		2.125	-6.36798	2.135	-11.988	2.195	-22.8984
		2.135	-6.41792	2.145	-12.0841	2.2	-22.9903
		2.145	-6.46791	2.155	-12.1803	2.201	-23.0087
		2.155	-6.51795	2.165	-12.2766	2.203	-23.0455
		2.165	-6.56802	2.175	-12.373	2.207	-23.1191
		2.175	-6.61814	2.185	-12.4696	2.215	-23.2665
		2.185	-6.66828	2.195	-12.5662	2.225	-23.4511
		2.195	-6.71846	2.2	-12.6146	2.235	-23.6359
		2.2	-6.74356	2.201	-12.6242	2.245	-23.8209
		2.201	-6.74858	2.203	-12.6436	2.255	-24.0062
		2.203	-6.75862	2.207	-12.6823	2.265	-24.1916
		2.207	-6.7787	2.215	-12.7598	2.275	-24.3773
		2.215	-6.81889	2.225	-12.8567	2.285	-24.5631
		2.225	-6.86913	2.235	-12.9536	2.295	-24.7492
		2.235	-6.9194	2.245	-13.0507	2.3	-24.8422
		2.245	-6.96968	2.255	-13.1478	2.301	-24.8608
		2.255	-7.01996	2.265	-13.2449	2.303	-24.8981
		2.265	-7.07025	2.275	-13.3421	2.307	-24.9725
		2.275	-7.12054	2.285	-13.4394	2.315	-25.1216
		2.285	-7.17083	2.295	-13.5366	2.325	-25.3081
		2.295	-7.22111	2.3	-13.5853	2.335	-25.4947
		2.3	-7.24625	2.301	-13.595	2.345	-25.6814
		2.301	-7.25128	2.303	-13.6145	2.355	-25.8682
		2.303	-7.26134	2.307	-13.6534	2.365	-26.0551
		2.307	-7.28145	2.315	-13.7312	2.375	-26.2421
		2.315	-7.32165	2.325	-13.8285	2.385	-26.4291
		2.325	-7.3719	2.335	-13.9259	2.395	-26.6162
		2.335	-7.42212	2.345	-14.0232	2.4	-26.7097
		2.345	-7.47231	2.355	-14.1205	2.401	-26.7284
		2.355	-7.52248	2.365	-14.2178	2.403	-26.7658
		2.365	-7.57262	2.375	-14.3151	2.407	-26.8407
		2.375	-7.62271	2.385	-14.4123	2.415	-26.9904
		2.385	-7.67277	2.395	-14.5095	2.425	-27.1775
		2.395	-7.72278	2.4	-14.5581	2.435	-27.3647
		2.4	-7.74778	2.401	-14.5678	2.445	-27.5518
		2.401	-7.75278	2.403	-14.5872	2.455	-27.7388
		2.403	-7.76277	2.407	-14.6261	2.465	-27.9259
		2.407	-7.78276	2.415	-14.7038	2.475	-28.1128
		2.415	-7.82269	2.425	-14.8008	2.485	-28.2997
		2.425	-7.87255	2.435	-14.8978	2.495	-28.4865
		2.435	-7.92234	2.445	-14.9947	2.5	-28.5799
		2.445	-7.97208	2.455	-15.0915	2.501	-28.5985
		2.455	-8.02174	2.465	-15.1882	2.503	-28.6359
		2.465	-8.07134	2.475	-15.2848	2.507	-28.7106
		2.475	-8.12086	2.485	-15.3813	2.515	-28.8598
		2.485	-8.1703	2.495	-15.4777	2.525	-29.0463
		2.495	-8.21965	2.5	-15.5259	2.535	-29.2326
		2.5	-8.24431	2.501	-15.5355	2.545	-29.4187
		2.501	-8.24924	2.503	-15.5548	2.555	-29.6047
		2.503	-8.25909	2.507	-15.5933	2.565	-29.7905
		2.507	-8.27879	2.515	-15.6702	2.575	-29.9761
		2.515	-8.31814	2.525	-15.7662	2.585	-30.1615
		2.525	-8.36721	2.535	-15.8621	2.595	-30.3466
		2.535	-8.41619	2.545	-15.9578	2.6	-30.4392
		2.545	-8.46507	2.555	-16.0534	2.601	-30.4577
		2.555	-8.51384	2.565	-16.1488	2.603	-30.4947
		2.565	-8.56249	2.575	-16.244	2.607	-30.5686
		2.575	-8.61103	2.585	-16.339	2.615	-30.7163
		2.585	-8.65944	2.595	-16.4339	2.625	-30.9007
		2.595	-8.70773	2.6	-16.4813	2.635	-31.0848
		2.6	-8.73184	2.601	-16.4907	2.645	-31.2686
		2.601	-8.73667	2.603	-16.5097	2.655	-31.452
		2.603	-8.7463	2.607	-16.5475	2.665	-31.6351
		2.607	-8.76556	2.615	-16.6231	2.675	-31.8179
		2.615	-8.80398	2.625	-16.7173	2.685	-32.0003
		2.625	-8.85187	2.635	-16.8113	2.695	-32.1824
		2.635	-8.89962	2.645	-16.9051	2.7	-32.2733
		2.645	-8.94722	2.655	-16.9986	2.701	-32.2915
		2.655	-8.99467	2.665	-17.0919	2.703	-32.3278
		2.665	-9.04196	2.675	-17.1849	2.707	-32.4005
		2.675	-9.0891	2.685	-17.2777	2.715	-32.5455
		2.685	-9.13607	2.695	-17.3702	2.725	-32.7263
		2.695	-9.18287	2.7	-17.4164	2.735	-32.9067
		2.7	-9.20623	2.701	-17.4256	2.745	-33.0866
		2.701	-9.2109	2.703	-17.4441	2.755	-33.2661
		2.703	-9.22023	2.707	-17.4809	2.765	-33.4451
		2.707	-9.23887	2.715	-17.5545	2.775	-33.6235
		2.715	-9.27603	2.725	-17.6461	2.785	-33.8015
		2.725	-9.3223	2.735	-17.7374	2.795	-33.9789
		2.735	-9.36839	2.745	-17.8285	2.8	-34.0675
		2.745	-9.41429	2.755	-17.9192	2.801	-34.0852
		2.755	-9.45999	2.765	-18.0095	2.803	-34.1206
		2.765	-9.50549	2.775	-18.0996	2.807	-34.1913
		2.775	-9.55078	2.785	-18.1892	2.815	-34.3323
		2.785	-9.59587	2.795	-18.2785	2.825	-34.5081
		2.795	-9.64074	2.8	-18.3231	2.835	-34.6832
		2.8	-9.66313	2.801	-18.332	2.845	-34.8578
		2.801	-9.6676	2.803	-18.3498	2.855	-35.0316
		2.803	-9.67654	2.807	-18.3854	2.865	-35.2049
		2.807	-9.69439	2.815	-18.4563	2.875	-35.3775
		2.815	-9.72994	2.825	-18.5445	2.885	-35.5494
		2.825	-9.77415	2.835	-18.6323	2.895	-35.7206
		2.835	-9.81813	2.845	-18.7197	2.9	-35.8061
		2.845	-9.86187	2.855	-18.8067	2.901	-35.8232
		2.855	-9.90537	2.865	-18.8933	2.903	-35.8573
		2.865	-9.94863	2.875	-18.9795	2.907	-35.9254
		2.875	-9.99164	2.885	-19.0652	2.915	-36.0613
		2.885	-10.0344	2.895	-19.1505	2.925	-36.2304
		2.895	-10.0769	2.9	-19.1931	2.935	-36.3987
		2.9	-10.0981	2.901	-19.2016	2.945	-36.5662
		2.901	-10.1023	2.903	-19.2186	2.955	-36.7329
		2.903	-10.1108	2.907	-19.2525	2.965	-36.8989
		2.907	-10.1276	2.915	-19.32	2.975	-37.064
		2.915	-10.1612	2.925	-19.4039	2.985	-37.2283
		2.925	-10.2029	2.935	-19.4874	2.995	-37.3917
		2.935	-10.2443	2.945	-19.5703	3	-37.4732
		2.945	-10.2855	2.955	-19.6528	3.001	-37.4894
		2.955	-10.3263	2.965	-19.7348	3.003	-37.522
		2.965	-10.3669	2.975	-19.8162	3.007	-37.5869
		2.975	-10.4071	2.985	-19.8972	3.015	-37.7163
		2.985	-10.4471	2.995	-19.9776	3.025	-37.877
		2.995	-10.4868	3	-20.0176	3.035	-38.0369
		3	-10.5065	3.001	-20.0256	3.045	-38.1958
		3.001	-10.5105	3.003	-20.0416	3.055	-38.3537
		3.003	-10.5184	3.007	-20.0736	3.065	-38.5107
		3.007	-10.5341	3.015	-20.137	3.075	-38.6667
		3.015	-10.5653	3.025	-20.2158	3.085	-38.8217
		3.025	-10.604	3.035	-20.294	3.095	-38.9757
		3.035	-10.6425	3.045	-20.3716	3.1	-39.0525
		3.045	-10.6805	3.055	-20.4487	3.101	-39.0678
		3.055	-10.7183	3.065	-20.5252	3.103	-39.0984
		3.065	-10.7557	3.075	-20.6011	3.107	-39.1595
		3.075	-10.7928	3.085	-20.6763	3.115	-39.2811
		3.085	-10.8295	3.095	-20.751	3.125	-39.4319
		3.095	-10.8659	3.1	-20.7882	3.135	-39.5817
		3.1	-10.884	3.101	-20.7956	3.145	-39.7304
		3.101	-10.8876	3.103	-20.8104	3.155	-39.8779
		3.103	-10.8948	3.107	-20.84	3.165	-40.0243
		3.107	-10.9092	3.115	-20.8987	3.175	-40.1696
		3.115	-10.9377	3.125	-20.9715	3.185	-40.3138
		3.125	-10.9731	3.135	-21.0436	3.195	-40.4567
		3.135	-11.008	3.145	-21.1151	3.2	-40.5279
		3.145	-11.0426	3.155	-21.1859	3.201	-40.5421
		3.155	-11.0768	3.165	-21.256	3.203	-40.5705
		3.165	-11.1106	3.175	-21.3255	3.207	-40.6271
		3.175	-11.1441	3.185	-21.3942	3.215	-40.7396
		3.185	-11.1771	3.195	-21.4623	3.225	-40.879
		3.195	-11.2098	3.2	-21.4962	3.235	-41.0171
		3.2	-11.2261	3.201	-21.5029	3.245	-41.1539
		3.201	-11.2293	3.203	-21.5164	3.255	-41.2895
		3.203	-11.2358	3.207	-21.5433	3.265	-41.4239
		3.207	-11.2486	3.215	-21.5967	3.275	-41.5569
		3.215	-11.2742	3.225	-21.6626	3.285	-41.6886
		3.225	-11.3056	3.235	-21.7278	3.295	-41.819
		3.235	-11.3367	3.245	-21.7923	3.3	-41.8839
		3.245	-11.3674	3.255	-21.8561	3.301	-41.8969
		3.255	-11.3976	3.265	-21.9191	3.303	-41.9227
		3.265	-11.4275	3.275	-21.9813	3.307	-41.9743
		3.275	-11.4569	3.285	-22.0428	3.315	-42.0765
		3.285	-11.4859	3.295	-22.1035	3.325	-42.2028
		3.295	-11.5145	3.3	-22.1337	3.335	-42.3278
		3.3	-11.5286	3.301	-22.1397	3.345	-42.4514
		3.301	-11.5315	3.303	-22.1517	3.355	-42.5736
		3.303	-11.5371	3.307	-22.1756	3.365	-42.6944
		3.307	-11.5483	3.315	-22.223	3.375	-42.8137
		3.315	-11.5705	3.325	-22.2813	3.385	-42.9316
		3.325	-11.5978	3.335	-22.3389	3.395	-43.0481
		3.335	-11.6246	3.345	-22.3957	3.4	-43.106
		3.345	-11.651	3.355	-22.4516	3.401	-43.1175
		3.355	-11.6769	3.365	-22.5068	3.403	-43.1406
		3.365	-11.7024	3.375	-22.5611	3.407	-43.1865
		3.375	-11.7274	3.385	-22.6146	3.415	-43.2773
		3.385	-11.752	3.395	-22.6672	3.425	-43.3893
		3.395	-11.7761	3.4	-22.6934	3.435	-43.4998
		3.4	-11.7881	3.401	-22.6986	3.445	-43.6088
		3.401	-11.7905	3.403	-22.709	3.455	-43.7163
		3.403	-11.7952	3.407	-22.7296	3.465	-43.8222
		3.407	-11.8047	3.415	-22.7704	3.475	-43.9267
		3.415	-11.8232	3.425	-22.8205	3.485	-44.0295
		3.425	-11.8459	3.435	-22.8698	3.495	-44.1307
		3.435	-11.8682	3.445	-22.9182	3.5	-44.181
		3.445	-11.89	3.455	-22.9657	3.501	-44.191
		3.455	-11.9113	3.465	-23.0124	3.503	-44.211
		3.465	-11.9321	3.475	-23.0582	3.507	-44.2508
		3.475	-11.9525	3.485	-23.103	3.515	-44.3293
		3.485	-11.9723	3.495	-23.1471	3.525	-44.4258
		3.495	-11.9917	3.5	-23.1688	3.535	-44.5207
		3.5	-12.0013	3.501	-23.1732	3.545	-44.614
		3.501	-12.0032	3.503	-23.1818	3.555	-44.7056
		3.503	-12.007	3.507	-23.199	3.565	-44.7956
		3.507	-12.0145	3.515	-23.2328	3.575	-44.884
		3.515	-12.0292	3.525	-23.2741	3.585	-44.9707
		3.525	-12.0472	3.535	-23.3145	3.595	-45.0558
		3.535	-12.0646	3.545	-23.354	3.6	-45.0979
		3.545	-12.0815	3.555	-23.3926	3.601	-45.1063
		3.555	-12.098	3.565	-23.4303	3.603	-45.1231
		3.565	-12.1139	3.575	-23.467	3.607	-45.1563
		3.575	-12.1293	3.585	-23.5028	3.615	-45.2217
		3.585	-12.1443	3.595	-23.5377	3.625	-45.3017
		3.595	-12.1587	3.6	-23.555	3.635	-45.38
		3.6	-12.1658	3.601	-23.5584	3.645	-45.4567
		3.601	-12.1672	3.603	-23.5652	3.655	-45.5317
		3.603	-12.17	3.607	-23.5787	3.665	-45.6049
		3.607	-12.1756	3.615	-23.6051	3.675	-45.6764
		3.615	-12.1863	3.625	-23.6373	3.685	-45.7462
		3.625	-12.1992	3.635	-23.6684	3.695	-45.8143
		3.635	-12.2116	3.645	-23.6986	3.7	-45.8479
		3.645	-12.2235	3.655	-23.7279	3.701	-45.8546
		3.655	-12.2349	3.665	-23.7562	3.703	-45.868
		3.665	-12.2458	3.675	-23.7836	3.707	-45.8944
		3.675	-12.2562	3.685	-23.81	3.715	-45.9461
		3.685	-12.2661	3.695	-23.8354	3.725	-46.0089
		3.695	-12.2754	3.7	-23.8479	3.735	-46.0701
		3.7	-12.28	3.701	-23.8504	3.745	-46.1294
		3.701	-12.2809	3.703	-23.8554	3.755	-46.1871
		3.703	-12.2827	3.707	-23.8651	3.765	-46.243
		3.707	-12.2862	3.715	-23.8839	3.775	-46.2971
		3.715	-12.2929	3.725	-23.9065	3.785	-46.3494
		3.725	-12.3007	3.735	-23.9282	3.795	-46.4
		3.735	-12.308	3.745	-23.9489	3.8	-46.4249
		3.745	-12.3148	3.755	-23.9686	3.801	-46.4298
		3.755	-12.3211	3.765	-23.9873	3.803	-46.4397
		3.765	-12.3268	3.775	-24.0051	3.807	-46.459
		3.775	-12.3321	3.785	-24.022	3.815	-46.4967
		3.785	-12.3368	3.795	-24.0378	3.825	-46.542
		3.795	-12.3411	3.8	-24.0455	3.835	-46.5855
		3.8	-12.343	3.801	-24.047	3.845	-46.6273
		3.801	-12.3434	3.803	-24.0501	3.855	-46.6672
		3.803	-12.3442	3.807	-24.0559	3.865	-46.7054
		3.807	-12.3456	3.815	-24.0671	3.875	-46.7419
		3.815	-12.3482	3.825	-24.0801	3.885	-46.7765
		3.825	-12.3509	3.835	-24.0921	3.895	-46.8094
		3.835	-12.3531	3.845	-24.1032	3.9	-46.8254
		3.845	-12.3548	3.855	-24.1133	3.901	-46.8286
		3.855	-12.3559	3.865	-24.1224	3.903	-46.8349
		3.865	-12.3566	3.875	-24.1306	3.907	-46.8472
		3.875	-12.3568	3.885	-24.1378	3.915	-46.8707
		3.885	-12.3564	3.895	-24.1441	3.925	-46.8982
		3.895	-12.3556	3.9	-24.147	3.935	-46.924
		3.9	-12.355	3.901	-24.1476	3.945	-46.9481
		3.901	-12.3549	3.903	-24.1487	3.955	-46.9704
		3.903	-12.3546	3.907	-24.1507	3.965	-46.9909
		3.907	-12.3541	3.915	-24.1542	3.975	-47.0096
		3.915	-12.3526	3.925	-24.1576	3.985	-47.0266
		3.925	-12.3502	3.935	-24.1601	3.995	-47.0418
		3.935	-12.3473	3.945	-24.1616	4	-47.049
		3.945	-12.344	3.955	-24.1622	4.001	-47.0504
		3.955	-12.3401	3.965	-24.1618	4.003	-47.0532
		3.965	-12.3358	3.975	-24.1605	4.007	-47.0585
		3.975	-12.3309	3.985	-24.1583	4.015	-47.0679
		3.985	-12.3256	3.995	-24.1551	4.025	-47.0779
		3.995	-12.3198	4	-24.1533	4.035	-47.0861
		4	-12.3168	4.001	-24.1529	4.045	-47.0927
		4.001	-12.3161	4.003	-24.1521	4.055	-47.0975
		4.003	-12.3149	4.007	-24.1504	4.065	-47.1005
		4.007	-12.3123	4.015	-24.1464	4.075	-47.1019
		4.015	-12.3069	4.025	-24.1404	4.085	-47.1016
		4.025	-12.2996	4.035	-24.1335	4.095	-47.0995
		4.035	-12.2919	4.045	-24.1258	4.1	-47.098
		4.045	-12.2836	4.055	-24.117	4.101	-47.0977
		4.055	-12.2749	4.065	-24.1074	4.103	-47.097
		4.065	-12.2657	4.075	-24.0969	4.107	-47.0954
		4.075	-12.2561	4.085	-24.0855	4.115	-47.091
		4.085	-12.246	4.095	-24.0731	4.125	-47.0839
		4.095	-12.2354	4.1	-24.0668	4.135	-47.075
		4.1	-12.23	4.101	-24.0655	4.145	-47.0645
		4.101	-12.2289	4.103	-24.0629	4.155	-47.0524
		4.103	-12.2267	4.107	-24.0575	4.165	-47.0385
		4.107	-12.2222	4.115	-24.0462	4.175	-47.023
		4.115	-12.213	4.125	-24.0312	4.185	-47.0059
		4.125	-12.201	4.135	-24.0154	4.195	-46.9871
		4.135	-12.1886	4.145	-23.9986	4.2	-46.9773
		4.145	-12.1757	4.155	-23.981	4.201	-46.9754
		4.155	-12.1624	4.165	-23.9625	4.203	-46.9714
		4.165	-12.1486	4.175	-23.9432	4.207	-46.9631
		4.175	-12.1344	4.185	-23.923	4.215	-46.9454
		4.185	-12.1198	4.195	-23.9019	4.225	-46.9218
		4.195	-12.1047	4.2	-23.8912	4.235	-46.8966
		4.2	-12.097	4.201	-23.889	4.245	-46.8697
		4.201	-12.0955	4.203	-23.8847	4.255	-46.8413
		4.203	-12.0924	4.207	-23.8759	4.265	-46.8113
		4.207	-12.0861	4.215	-23.8577	4.275	-46.7797
		4.215	-12.0734	4.225	-23.8341	4.285	-46.7466
		4.225	-12.057	4.235	-23.8097	4.295	-46.712
		4.235	-12.0402	4.245	-23.7845	4.3	-46.6943
		4.245	-12.023	4.255	-23.7585	4.301	-46.6907
		4.255	-12.0053	4.265	-23.7317	4.303	-46.6835
		4.265	-11.9873	4.275	-23.704	4.307	-46.6689
		4.275	-11.9688	4.285	-23.6756	4.315	-46.6387
		4.285	-11.9499	4.295	-23.6464	4.325	-46.5995
		4.295	-11.9307	4.3	-23.6316	4.335	-46.5587
		4.3	-11.9209	4.301	-23.6286	4.345	-46.5165
		4.301	-11.919	4.303	-23.6226	4.355	-46.4728
		4.303	-11.9151	4.307	-23.6106	4.365	-46.4276
		4.307	-11.9072	4.315	-23.5859	4.375	-46.3809
		4.315	-11.8911	4.325	-23.5544	4.385	-46.3328
		4.325	-11.8707	4.335	-23.522	4.395	-46.2832
		4.335	-11.8498	4.345	-23.489	4.4	-46.2581
		4.345	-11.8286	4.355	-23.4551	4.401	-46.2531
		4.355	-11.807	4.365	-23.4205	4.403	-46.2429
		4.365	-11.785	4.375	-23.3852	4.407	-46.2224
		4.375	-11.7627	4.385	-23.3492	4.415	-46.1805
		4.385	-11.7399	4.395	-23.3124	4.425	-46.1267
		4.395	-11.7169	4.4	-23.2938	4.435	-46.0715
		4.4	-11.7052	4.401	-23.2901	4.445	-46.015
		4.401	-11.7029	4.403	-23.2827	4.455	-45.957
		4.403	-11.6982	4.407	-23.2676	4.465	-45.8978
		4.407	-11.6888	4.415	-23.237	4.475	-45.8371
		4.415	-11.6698	4.425	-23.1981	4.485	-45.7752
		4.425	-11.6456	4.435	-23.1585	4.495	-45.7119
		4.435	-11.6211	4.445	-23.1182	4.5	-45.6799
		4.445	-11.5963	4.455	-23.0773	4.501	-45.6735
		4.455	-11.5711	4.465	-23.0357	4.503	-45.6607
		4.465	-11.5456	4.475	-22.9933	4.507	-45.6347
		4.475	-11.5197	4.485	-22.9504	4.515	-45.582
		4.485	-11.4935	4.495	-22.9068	4.525	-45.5149
		4.495	-11.467	4.5	-22.8848	4.535	-45.4465
		4.5	-11.4537	4.501	-22.8804	4.545	-45.3768
		4.501	-11.451	4.503	-22.8716	4.555	-45.3059
		4.503	-11.4457	4.507	-22.8538	4.565	-45.2338
		4.507	-11.4349	4.515	-22.8179	4.575	-45.1604
		4.515	-11.4132	4.525	-22.7724	4.585	-45.0859
		4.525	-11.3858	4.535	-22.7262	4.595	-45.0102
		4.535	-11.358	4.545	-22.6795	4.6	-44.972
		4.545	-11.33	4.555	-22.6321	4.601	-44.9644
		4.555	-11.3017	4.565	-22.5841	4.603	-44.949
		4.565	-11.273	4.575	-22.5356	4.607	-44.9182
		4.575	-11.2441	4.585	-22.4865	4.615	-44.8557
		4.585	-11.2149	4.595	-22.4367	4.625	-44.7765
		4.595	-11.1854	4.6	-22.4117	4.635	-44.6962
		4.6	-11.1706	4.601	-22.4067	4.645	-44.6147
		4.601	-11.1676	4.603	-22.3967	4.655	-44.5322
		4.603	-11.1616	4.607	-22.3765	4.665	-44.4485
		4.607	-11.1497	4.615	-22.3359	4.675	-44.3638
		4.615	-11.1257	4.625	-22.2845	4.685	-44.278
		4.625	-11.0954	4.635	-22.2325	4.695	-44.1912
		4.635	-11.0648	4.645	-22.1801	4.7	-44.1475
		4.645	-11.034	4.655	-22.1271	4.701	-44.1388
		4.655	-11.0029	4.665	-22.0736	4.703	-44.1213
		4.665	-10.9716	4.675	-22.0195	4.707	-44.086
		4.675	-10.94	4.685	-21.965	4.715	-44.0149
		4.685	-10.9082	4.695	-21.91	4.725	-43.925
		4.695	-10.8761	4.7	-21.8823	4.735	-43.8341
		4.7	-10.86	4.701	-21.8768	4.745	-43.7422
		4.701	-10.8568	4.703	-21.8657	4.755	-43.6494
		4.703	-10.8504	4.707	-21.8435	4.765	-43.5556
		4.707	-10.8374	4.715	-21.7987	4.775	-43.4609
		4.715	-10.8114	4.725	-21.7422	4.785	-43.3652
		4.725	-10.7787	4.735	-21.6853	4.795	-43.2687
		4.735	-10.7457	4.745	-21.6279	4.8	-43.2202
		4.745	-10.7125	4.755	-21.57	4.801	-43.2105
		4.755	-10.6791	4.765	-21.5117	4.803	-43.191
		4.765	-10.6455	4.775	-21.453	4.807	-43.1519
		4.775	-10.6117	4.785	-21.3939	4.815	-43.0733
		4.785	-10.5777	4.795	-21.3343	4.825	-42.9741
		4.795	-10.5435	4.8	-21.3044	4.835	-42.874
		4.8	-10.5264	4.801	-21.2984	4.845	-42.7731
		4.801	-10.5229	4.803	-21.2864	4.855	-42.6714
		4.803	-10.5161	4.807	-21.2624	4.865	-42.5688
		4.807	-10.5023	4.815	-21.2141	4.875	-42.4655
		4.815	-10.4746	4.825	-21.1533	4.885	-42.3614
		4.825	-10.4399	4.835	-21.0922	4.895	-42.2564
		4.835	-10.4049	4.845	-21.0306	4.9	-42.2038
		4.845	-10.3698	4.855	-20.9687	4.901	-42.1933
		4.855	-10.3345	4.865	-20.9064	4.903	-42.1722
		4.865	-10.2991	4.875	-20.8438	4.907	-42.1298
		4.875	-10.2635	4.885	-20.7808	4.915	-42.0447
		4.885	-10.2277	4.895	-20.7174	4.925	-41.9376
		4.895	-10.1918	4.9	-20.6857	4.935	-41.8297
		4.9	-10.1738	4.901	-20.6793	4.945	-41.7211
		4.901	-10.1702	4.903	-20.6666	4.955	-41.6119
		4.903	-10.163	4.907	-20.6411	4.965	-41.5019
		4.907	-10.1486	4.915	-20.5899	4.975	-41.3913
		4.915	-10.1196	4.925	-20.5256	4.985	-41.2801
		4.925	-10.0832	4.935	-20.4609	4.995	-41.1682
		4.935	-10.0467	4.945	-20.396	5	-41.1121
		4.945	-10.0101	4.955	-20.3307	5.001	-41.1009
		4.955	-9.97333	4.965	-20.2652	5.003	-41.0784
		4.965	-9.93645	4.975	-20.1994	5.007	-41.0333
		4.975	-9.89943	4.985	-20.1333	5.015	-40.9428
		4.985	-9.8623	4.995	-20.0669	5.025	-40.8291
		4.995	-9.82506	5	-20.0337	5.035	-40.7148
		5	-9.80641	5.001	-20.027	5.045	-40.5999
		5.001	-9.80268	5.003	-20.0137	5.055	-40.4844
		5.003	-9.79521	5.007	-19.9871	5.065	-40.3684
		5.007	-9.78026	5.015	-19.9336	5.075	-40.2519
		5.015	-9.75029	5.025	-19.8664	5.085	-40.1348
		5.025	-9.71272	5.035	-19.799	5.095	-40.0172
		5.035	-9.67505	5.045	-19.7314	5.1	-39.9583
		5.045	-9.63728	5.055	-19.6636	5.101	-39.9466
		5.055	-9.59942	5.065	-19.5955	5.103	-39.923
		5.065	-9.56147	5.075	-19.5272	5.107	-39.8757
		5.075	-9.52344	5.085	-19.4588	5.115	-39.7808
		5.085	-9.48532	5.095	-19.3901	5.125	-39.6618
		5.095	-9.44712	5.1	-19.3557	5.135	-39.5423
		5.1	-9.42801	5.101	-19.3488	5.145	-39.4224
		5.101	-9.42418	5.103	-19.335	5.155	-39.302
		5.10237	-9.41894	5.107	-19.3075	5.16338	-39.2008
		5.10338	-9.41508	5.11118	-19.2786	5.16909	-39.1317
		5.10416	-9.41211	5.11434	-19.2568	5.17263	-39.0889
		5.10487	-9.40938	5.11758	-19.2344	5.17604	-39.0474
		5.1055	-9.40695	5.12028	-19.2157	5.17893	-39.0124
		5.10615	-9.40448	5.12293	-19.1974	5.18181	-38.9774
		5.10698	-9.40129	5.12504	-19.1827	5.18522	-38.9359
		5.10777	-9.39828	5.127	-19.1692	5.18879	-38.8925
		5.10872	-9.39465	5.12856	-19.1583	5.19278	-38.8438
		5.1097	-9.39086	5.13016	-19.1473	5.19664	-38.7966
		5.11068	-9.38713	5.13193	-19.135	5.2	-38.7556
		5.11195	-9.38225	5.13395	-19.121	5.20043	-38.7504
		5.11287	-9.37872	5.13602	-19.1066	5.20128	-38.74
		5.11376	-9.3753	5.13829	-19.0908	5.20298	-38.7191
		5.11493	-9.37084	5.14059	-19.0748	5.20441	-38.7017
		5.11607	-9.36645	5.14285	-19.0591	5.20584	-38.6841
		5.11836	-9.35767	5.14507	-19.0436	5.20772	-38.6611
		5.12044	-9.34969	5.14781	-19.0246	5.20952	-38.639
		5.12377	-9.3369	5.15152	-18.9987	5.21261	-38.6012
		5.12782	-9.32133	5.15696	-18.9607	5.21613	-38.5579
		5.13082	-9.30981	5.16076	-18.9342	5.21935	-38.5182
		5.13287	-9.30191	5.16418	-18.9102	5.22125	-38.4948
		5.13491	-9.29407	5.16826	-18.8817	5.22363	-38.4656
		5.13738	-9.28455	5.17452	-18.8378	5.22537	-38.4442
		5.14122	-9.26974	5.18247	-18.7821	5.22708	-38.4231
		5.14633	-9.25004	5.19247	-18.7117	5.22934	-38.3953
		5.15454	-9.21837	5.2	-18.6587	5.23165	-38.3668
		5.16454	-9.17971	5.201	-18.6516	5.23539	-38.3205
		5.17454	-9.141	5.203	-18.6375	5.23989	-38.2649
		5.18454	-9.10224	5.20568	-18.6186	5.24659	-38.1819
		5.19454	-9.06343	5.20766	-18.6047	5.25314	-38.1007
		5.2	-9.04223	5.2093	-18.5931	5.25832	-38.0362
		5.201	-9.03834	5.21075	-18.5829	5.26206	-37.9897
		5.203	-9.03057	5.21191	-18.5747	5.26585	-37.9426
		5.20524	-9.02187	5.21307	-18.5665	5.26847	-37.9099
		5.2071	-9.01465	5.2143	-18.5578	5.271	-37.8783
		5.20907	-9.00699	5.21582	-18.5471	5.27358	-37.8461
		5.21068	-9.00071	5.218	-18.5317	5.27659	-37.8086
		5.21231	-8.99439	5.22087	-18.5114	5.2798	-37.7685
		5.21359	-8.98941	5.2248	-18.4835	5.28528	-37.7
		5.2148	-8.98471	5.22946	-18.4506	5.2915	-37.622
		5.21576	-8.98099	5.2359	-18.4049	5.3	-37.5154
		5.21673	-8.97721	5.24275	-18.3563	5.301	-37.5028
		5.2178	-8.97302	5.25275	-18.2853	5.303	-37.4777
		5.21904	-8.9682	5.26275	-18.2141	5.307	-37.4274
		5.22116	-8.95995	5.27275	-18.1428	5.315	-37.3267
		5.22347	-8.95097	5.28275	-18.0715	5.32285	-37.2277
		5.22709	-8.93689	5.29275	-18.0001	5.33285	-37.1014
		5.23132	-8.92038	5.3	-17.9483	5.34285	-36.9748
		5.23813	-8.89384	5.301	-17.9412	5.35285	-36.848
		5.24511	-8.86665	5.303	-17.9269	5.36285	-36.721
		5.25511	-8.82762	5.307	-17.8983	5.37141	-36.6123
		5.26511	-8.78858	5.315	-17.841	5.37719	-36.5387
		5.27511	-8.74951	5.325	-17.7693	5.38067	-36.4944
		5.28511	-8.71042	5.335	-17.6976	5.38403	-36.4516
		5.29511	-8.67132	5.345	-17.6259	5.38696	-36.4142
		5.3	-8.65218	5.355	-17.5541	5.38995	-36.3761
		5.301	-8.64827	5.365	-17.4822	5.39379	-36.3271
		5.303	-8.64045	5.375	-17.4103	5.39831	-36.2694
		5.307	-8.6248	5.38174	-17.3619	5.4	-36.2478
		5.315	-8.5935	5.38693	-17.3246	5.4008	-36.2375
		5.325	-8.55436	5.39255	-17.2841	5.40241	-36.217
		5.335	-8.51522	5.39863	-17.2404	5.40562	-36.176
		5.345	-8.47608	5.4	-17.2305	5.41087	-36.1089
		5.355	-8.43693	5.401	-17.2233	5.41736	-36.0258
		5.365	-8.3978	5.403	-17.2089	5.42543	-35.9224
		5.375	-8.35866	5.407	-17.1801	5.43436	-35.8079
		5.385	-8.31954	5.41189	-17.1449	5.44436	-35.6796
		5.395	-8.28042	5.41854	-17.097	5.45436	-35.5511
		5.4	-8.26087	5.42527	-17.0485	5.46436	-35.4225
		5.401	-8.25696	5.43527	-16.9765	5.47436	-35.2938
		5.403	-8.24914	5.44432	-16.9114	5.48436	-35.165
		5.407	-8.2335	5.45432	-16.8394	5.49436	-35.0361
		5.415	-8.20223	5.46432	-16.7673	5.5	-34.9634
		5.425	-8.16316	5.47432	-16.6953	5.501	-34.9505
		5.435	-8.12411	5.48432	-16.6233	5.503	-34.9247
		5.445	-8.08508	5.49432	-16.5513	5.507	-34.8731
		5.455	-8.04608	5.5	-16.5104	5.515	-34.7699
		5.465	-8.0071	5.501	-16.5032	5.525	-34.6408
		5.475	-7.96815	5.503	-16.4888	5.535	-34.5116
		5.485	-7.92924	5.507	-16.4601	5.545	-34.3824
		5.495	-7.89036	5.515	-16.4025	5.555	-34.2531
		5.5	-7.87093	5.525	-16.3306	5.565	-34.1238
		5.501	-7.86704	5.535	-16.2587	5.575	-33.9945
		5.503	-7.85927	5.545	-16.1869	5.585	-33.8652
		5.507	-7.84373	5.555	-16.1151	5.595	-33.7358
		5.515	-7.81269	5.565	-16.0433	5.6	-33.6712
		5.525	-7.77392	5.575	-15.9716	5.601	-33.6582
		5.535	-7.73519	5.585	-15.9	5.603	-33.6324
		5.545	-7.6965	5.595	-15.8284	5.607	-33.5806
		5.555	-7.65787	5.6	-15.7926	5.615	-33.4772
		5.565	-7.61927	5.601	-15.7854	5.625	-33.3478
		5.575	-7.58073	5.603	-15.7711	5.635	-33.2185
		5.585	-7.54224	5.607	-15.7425	5.645	-33.0892
		5.595	-7.50381	5.615	-15.6853	5.655	-32.96
		5.6	-7.4846	5.625	-15.6139	5.665	-32.8308
		5.601	-7.48076	5.635	-15.5426	5.675	-32.7016
		5.603	-7.47308	5.645	-15.4713	5.685	-32.5725
		5.607	-7.45773	5.655	-15.4001	5.695	-32.4435
		5.61318	-7.43404	5.665	-15.329	5.7	-32.379
		5.62143	-7.40246	5.675	-15.258	5.701	-32.3661
		5.62941	-7.37195	5.685	-15.187	5.703	-32.3403
		5.63783	-7.33977	5.695	-15.1162	5.707	-32.2887
		5.64621	-7.30781	5.7	-15.0808	5.71088	-32.2387
		5.65318	-7.28127	5.701	-15.0737	5.71424	-32.1954
		5.65843	-7.26128	5.703	-15.0595	5.7174	-32.1546
		5.66392	-7.24039	5.707	-15.0313	5.72002	-32.1208
		5.67023	-7.21643	5.715	-14.9747	5.72239	-32.0903
		5.68023	-7.17851	5.725	-14.9042	5.7242	-32.0669
		5.69023	-7.14066	5.735	-14.8337	5.72594	-32.0446
		5.7	-7.10376	5.745	-14.7634	5.7277	-32.0219
		5.701	-7.09998	5.755	-14.6931	5.72999	-31.9924
		5.703	-7.09243	5.765	-14.623	5.73234	-31.9621
		5.707	-7.07734	5.775	-14.5529	5.73622	-31.9122
		5.71373	-7.05199	5.785	-14.483	5.74079	-31.8533
		5.72169	-7.02204	5.795	-14.4132	5.74786	-31.7625
		5.73169	-6.98449	5.8	-14.3783	5.75453	-31.6766
		5.74169	-6.94702	5.801	-14.3714	5.76453	-31.5482
		5.75169	-6.90962	5.803	-14.3574	5.77453	-31.4198
		5.76169	-6.87231	5.807	-14.3296	5.78453	-31.2915
		5.77169	-6.83507	5.815	-14.2739	5.79453	-31.1634
		5.78169	-6.79792	5.825	-14.2045	5.8	-31.0934
		5.79169	-6.76085	5.835	-14.1352	5.801	-31.0805
		5.8	-6.73009	5.845	-14.066	5.803	-31.0549
		5.801	-6.72639	5.855	-13.997	5.807	-31.0038
		5.803	-6.719	5.865	-13.9281	5.815	-30.9015
		5.807	-6.70422	5.875	-13.8593	5.825	-30.7737
		5.815	-6.67472	5.885	-13.7907	5.835	-30.6461
		5.825	-6.63793	5.895	-13.7222	5.845	-30.5186
		5.835	-6.60124	5.9	-13.688	5.855	-30.3913
		5.845	-6.56462	5.901	-13.6812	5.865	-30.2642
		5.855	-6.5281	5.903	-13.6675	5.875	-30.1372
		5.865	-6.49167	5.907	-13.6402	5.885	-30.0103
		5.875	-6.45534	5.915	-13.5856	5.895	-29.8837
		5.885	-6.41909	5.925	-13.5175	5.9	-29.8204
		5.895	-6.38294	5.935	-13.4496	5.901	-29.8077
		5.9	-6.36489	5.945	-13.3819	5.903	-29.7824
		5.901	-6.36128	5.955	-13.3143	5.907	-29.7319
		5.903	-6.35406	5.965	-13.2468	5.915	-29.6308
		5.907	-6.33965	5.975	-13.1795	5.925	-29.5047
		5.915	-6.31088	5.985	-13.1124	5.935	-29.3787
		5.925	-6.27501	5.995	-13.0454	5.945	-29.253
		5.935	-6.23925	6	-13.012	5.955	-29.1274
		5.945	-6.20358	6.001	-13.0053	5.965	-29.0021
		5.955	-6.16801	6.003	-12.9919	5.975	-28.8769
		5.965	-6.13254	6.007	-12.9652	5.985	-28.7519
		5.975	-6.09717	6.015	-12.9119	5.995	-28.6272
		5.985	-6.0619	6.025	-12.8454	6	-28.5649
		5.995	-6.02674	6.035	-12.7791	6.001	-28.5524
		6	-6.00918	6.045	-12.7129	6.003	-28.5275
		6.001	-6.00567	6.055	-12.6469	6.007	-28.4777
		6.003	-5.99866	6.065	-12.5811	6.015	-28.3782
		6.007	-5.98464	6.075	-12.5155	6.025	-28.2541
		6.015	-5.95667	6.085	-12.45	6.035	-28.1303
		6.025	-5.92182	6.095	-12.3847	6.045	-28.0066
		6.035	-5.88707	6.1	-12.3521	6.055	-27.8832
		6.045	-5.85242	6.101	-12.3455	6.065	-27.76
		6.055	-5.81789	6.103	-12.3325	6.075	-27.6371
		6.065	-5.78345	6.107	-12.3065	6.085	-27.5144
		6.075	-5.74913	6.115	-12.2545	6.095	-27.3919
		6.085	-5.71491	6.12495	-12.1901	6.1	-27.3307
		6.095	-5.6808	6.13465	-12.1274	6.101	-27.3185
		6.1	-5.66378	6.1421	-12.0793	6.103	-27.2941
		6.101	-5.66037	6.14661	-12.0503	6.107	-27.2452
		6.103	-5.65357	6.15005	-12.0282	6.115	-27.1476
		6.107	-5.63998	6.15357	-12.0056	6.125	-27.0259
		6.115	-5.61287	6.15765	-11.9794	6.135	-26.9045
		6.125	-5.57909	6.16207	-11.9511	6.145	-26.7832
		6.135	-5.54542	6.17084	-11.895	6.155	-26.6623
		6.145	-5.51186	6.17893	-11.8433	6.165	-26.5416
		6.155	-5.47841	6.18893	-11.7797	6.175	-26.4212
		6.165	-5.44507	6.19893	-11.7163	6.185	-26.301
		6.175	-5.41185	6.2	-11.7095	6.195	-26.1811
		6.185	-5.37873	6.201	-11.7032	6.2	-26.1213
		6.195	-5.34573	6.203	-11.6905	6.201	-26.1093
		6.2	-5.32926	6.207	-11.6652	6.203	-26.0854
		6.201	-5.32597	6.215	-11.6147	6.207	-26.0375
		6.203	-5.31938	6.225	-11.5517	6.215	-25.9421
		6.207	-5.30624	6.235	-11.4889	6.225	-25.823
		6.215	-5.28002	6.245	-11.4264	6.235	-25.7042
		6.225	-5.24736	6.255	-11.364	6.245	-25.5857
		6.235	-5.21481	6.265	-11.3018	6.255	-25.4675
		6.245	-5.18238	6.275	-11.2398	6.265	-25.3496
		6.255	-5.15006	6.285	-11.1779	6.275	-25.2319
		6.265	-5.11785	6.295	-11.1163	6.285	-25.1145
		6.275	-5.08576	6.3	-11.0855	6.295	-24.9974
		6.285	-5.05379	6.301	-11.0794	6.3	-24.939
		6.295	-5.02193	6.303	-11.0671	6.301	-24.9273
		6.3	-5.00602	6.307	-11.0425	6.303	-24.9039
		6.301	-5.00284	6.315	-10.9936	6.307	-24.8572
		6.303	-4.99649	6.325	-10.9325	6.315	-24.764
		6.307	-4.9838	6.335	-10.8716	6.325	-24.6478
		6.315	-4.9585	6.345	-10.811	6.335	-24.5319
		6.325	-4.92698	6.355	-10.7505	6.345	-24.4163
		6.335	-4.89559	6.365	-10.6902	6.355	-24.301
		6.345	-4.8643	6.375	-10.6302	6.365	-24.1859
		6.355	-4.83314	6.385	-10.5703	6.375	-24.0712
		6.365	-4.80208	6.395	-10.5106	6.385	-23.9568
		6.375	-4.77115	6.4	-10.4808	6.395	-23.8427
		6.385	-4.74033	6.401	-10.4748	6.4	-23.7857
		6.395	-4.70963	6.403	-10.4629	6.401	-23.7743
		6.4	-4.69431	6.407	-10.4391	6.403	-23.7516
		6.401	-4.69124	6.415	-10.3917	6.407	-23.7061
		6.403	-4.68512	6.425	-10.3326	6.415	-23.6153
		6.407	-4.6729	6.435	-10.2737	6.425	-23.5021
		6.415	-4.64852	6.445	-10.215	6.435	-23.3892
		6.425	-4.61817	6.455	-10.1565	6.445	-23.2766
		6.435	-4.58793	6.465	-10.0982	6.455	-23.1643
		6.445	-4.55781	6.475	-10.0401	6.465	-23.0524
		6.455	-4.5278	6.485	-9.98215	6.475	-22.9408
		6.465	-4.49792	6.495	-9.92444	6.485	-22.8294
		6.475	-4.46814	6.5	-9.89563	6.495	-22.7184
		6.485	-4.43849	6.501	-9.88987	6.5	-22.663
		6.495	-4.40895	6.503	-9.87836	6.501	-22.6519
		6.5	-4.39421	6.507	-9.85537	6.503	-22.6297
		6.501	-4.39126	6.515	-9.80951	6.507	-22.5855
		6.503	-4.38537	6.525	-9.75239	6.515	-22.4972
		6.507	-4.37361	6.535	-9.69547	6.525	-22.3871
		6.515	-4.35016	6.545	-9.63875	6.535	-22.2773
		6.525	-4.32097	6.555	-9.58222	6.545	-22.1679
		6.535	-4.2919	6.565	-9.52589	6.555	-22.0587
		6.545	-4.26294	6.575	-9.46976	6.565	-21.9499
		6.555	-4.23409	6.585	-9.41383	6.575	-21.8414
		6.565	-4.20536	6.595	-9.3581	6.585	-21.7333
		6.575	-4.17675	6.6	-9.33029	6.595	-21.6254
		6.585	-4.14825	6.601	-9.32472	6.6	-21.5716
		6.595	-4.11987	6.603	-9.31361	6.601	-21.5608
		6.6	-4.10571	6.607	-9.29141	6.603	-21.5393
		6.601	-4.10288	6.615	-9.24714	6.607	-21.4963
		6.603	-4.09722	6.625	-9.19201	6.615	-21.4105
		6.607	-4.08592	6.635	-9.13707	6.625	-21.3036
		6.615	-4.0634	6.645	-9.08233	6.635	-21.1971
		6.625	-4.03536	6.655	-9.02778	6.645	-21.0908
		6.635	-4.00744	6.665	-8.97344	6.655	-20.9849
		6.645	-3.97963	6.675	-8.91929	6.665	-20.8793
		6.655	-3.95193	6.685	-8.86534	6.675	-20.774
		6.665	-3.92435	6.695	-8.81158	6.685	-20.669
		6.675	-3.89688	6.7	-8.78475	6.695	-20.5644
		6.685	-3.86953	6.701	-8.77939	6.7	-20.5121
		6.695	-3.84229	6.703	-8.76867	6.701	-20.5017
		6.7	-3.8287	6.707	-8.74726	6.703	-20.4808
		6.701	-3.82598	6.715	-8.70458	6.707	-20.4391
		6.703	-3.82055	6.725	-8.65141	6.715	-20.3559
		6.707	-3.80971	6.735	-8.59844	6.725	-20.2522
		6.715	-3.7881	6.745	-8.54567	6.735	-20.1488
		6.725	-3.7612	6.755	-8.4931	6.745	-20.0458
		6.735	-3.73441	6.765	-8.44072	6.755	-19.9431
		6.745	-3.70774	6.775	-8.38853	6.765	-19.8407
		6.755	-3.68117	6.785	-8.33654	6.775	-19.7386
		6.765	-3.65472	6.795	-8.28474	6.785	-19.6369
		6.775	-3.62838	6.8	-8.25889	6.795	-19.5354
		6.785	-3.60215	6.801	-8.25373	6.8	-19.4848
		6.795	-3.57603	6.803	-8.2434	6.801	-19.4747
		6.8	-3.563	6.807	-8.22277	6.803	-19.4544
		6.801	-3.5604	6.815	-8.18165	6.807	-19.414
		6.803	-3.55519	6.825	-8.13043	6.815	-19.3334
		6.807	-3.5448	6.835	-8.07941	6.825	-19.2329
		6.815	-3.52408	6.845	-8.02858	6.835	-19.1328
		6.825	-3.49829	6.855	-7.97795	6.845	-19.0329
		6.835	-3.47262	6.865	-7.9275	6.855	-18.9334
		6.845	-3.44705	6.875	-7.87725	6.865	-18.8343
		6.855	-3.42159	6.885	-7.82719	6.875	-18.7354
		6.865	-3.39624	6.895	-7.77732	6.885	-18.6368
		6.875	-3.37101	6.9	-7.75243	6.895	-18.5386
		6.885	-3.34587	6.901	-7.74746	6.9	-18.4896
		6.895	-3.32085	6.903	-7.73752	6.901	-18.4798
		6.9	-3.30837	6.907	-7.71766	6.903	-18.4602
		6.901	-3.30587	6.915	-7.67807	6.907	-18.421
		6.903	-3.30089	6.925	-7.62877	6.915	-18.343
		6.907	-3.29093	6.935	-7.57966	6.925	-18.2457
		6.915	-3.27108	6.945	-7.53074	6.935	-18.1487
		6.925	-3.24638	6.955	-7.48201	6.945	-18.0521
		6.935	-3.22179	6.965	-7.43346	6.955	-17.9558
		6.945	-3.19731	6.975	-7.38511	6.965	-17.8598
		6.955	-3.17293	6.985	-7.33694	6.975	-17.7641
		6.965	-3.14865	6.995	-7.28896	6.9838	-17.6801
		6.975	-3.12449	7	-7.26501	6.99239	-17.5984
		6.985	-3.10043	7.001	-7.26023	7	-17.5262
		6.995	-3.07647	7.003	-7.25066	7.00091	-17.5175
		7	-3.06452	7.007	-7.23156	7.00272	-17.5003
		7.001	-3.06213	7.015	-7.19347	7.00635	-17.466
		7.003	-3.05735	7.025	-7.14604	7.01361	-17.3974
		7.007	-3.04782	7.035	-7.0988	7.02361	-17.3032
		7.015	-3.02882	7.045	-7.05175	7.03361	-17.2094
		7.025	-3.00518	7.055	-7.00488	7.04361	-17.1158
		7.035	-2.98164	7.065	-6.95819	7.05361	-17.0226
		7.045	-2.9582	7.075	-6.91168	7.06361	-16.9297
		7.055	-2.93487	7.085	-6.86536	7.07361	-16.8371
		7.065	-2.91164	7.095	-6.81922	7.08361	-16.7448
		7.075	-2.88851	7.1	-6.79619	7.09361	-16.6528
		7.085	-2.86549	7.101	-6.79159	7.1	-16.5942
		7.095	-2.84256	7.103	-6.78239	7.101	-16.585
		7.1	-2.83113	7.107	-6.76402	7.103	-16.5667
		7.101	-2.82884	7.115	-6.7274	7.107	-16.53
		7.103	-2.82427	7.125	-6.6818	7.115	-16.457
		7.107	-2.81515	7.135	-6.63638	7.125	-16.366
		7.115	-2.79697	7.145	-6.59114	7.135	-16.2753
		7.125	-2.77435	7.155	-6.54608	7.145	-16.1849
		7.135	-2.75183	7.165	-6.50119	7.155	-16.0948
		7.145	-2.72941	7.175	-6.45649	7.165	-16.005
		7.155	-2.70709	7.185	-6.41196	7.175	-15.9155
		7.165	-2.68487	7.195	-6.36761	7.185	-15.8263
		7.175	-2.66274	7.2	-6.34548	7.195	-15.7374
		7.185	-2.64072	7.201	-6.34105	7.2	-15.6931
		7.195	-2.61879	7.203	-6.33221	7.201	-15.6842
		7.2	-2.60785	7.207	-6.31455	7.203	-15.6665
		7.201	-2.60567	7.215	-6.27935	7.207	-15.6311
		7.203	-2.6013	7.225	-6.23553	7.215	-15.5604
		7.207	-2.59258	7.235	-6.19188	7.225	-15.4725
		7.215	-2.57519	7.245	-6.1484	7.235	-15.3848
		7.225	-2.55356	7.255	-6.1051	7.245	-15.2974
		7.235	-2.53202	7.265	-6.06197	7.255	-15.2103
		7.245	-2.51058	7.275	-6.01901	7.265	-15.1236
		7.255	-2.48923	7.285	-5.97622	7.275	-15.0371
		7.265	-2.46799	7.295	-5.93361	7.285	-14.9509
		7.275	-2.44683	7.3	-5.91234	7.295	-14.865
		7.285	-2.42577	7.301	-5.90809	7.3	-14.8221
		7.295	-2.40481	7.303	-5.89959	7.301	-14.8136
		7.3	-2.39435	7.307	-5.88263	7.303	-14.7964
		7.301	-2.39226	7.315	-5.84881	7.307	-14.7622
		7.303	-2.38808	7.325	-5.8067	7.315	-14.694
		7.307	-2.37974	7.335	-5.76477	7.325	-14.609
		7.315	-2.36312	7.345	-5.723	7.335	-14.5243
		7.325	-2.34244	7.355	-5.6814	7.345	-14.4398
		7.335	-2.32185	7.365	-5.63996	7.355	-14.3557
		7.345	-2.30135	7.375	-5.59869	7.365	-14.2719
		7.355	-2.28095	7.385	-5.55759	7.375	-14.1883
		7.365	-2.26063	7.395	-5.51666	7.385	-14.1051
		7.375	-2.24041	7.4	-5.49623	7.395	-14.0221
		7.385	-2.22028	7.401	-5.49215	7.4	-13.9807
		7.395	-2.20024	7.403	-5.48399	7.401	-13.9724
		7.4	-2.19025	7.407	-5.46769	7.403	-13.9558
		7.401	-2.18825	7.415	-5.4352	7.407	-13.9228
		7.403	-2.18426	7.425	-5.39476	7.415	-13.8569
		7.407	-2.17628	7.435	-5.35448	7.425	-13.7748
		7.415	-2.1604	7.445	-5.31436	7.435	-13.6929
		7.425	-2.14063	7.455	-5.27441	7.445	-13.6114
		7.435	-2.12095	7.465	-5.23461	7.455	-13.5301
		7.445	-2.10136	7.475	-5.19498	7.465	-13.4491
		7.455	-2.08186	7.485	-5.1555	7.475	-13.3684
		7.465	-2.06245	7.495	-5.11619	7.485	-13.288
		7.475	-2.04312	7.5	-5.09657	7.495	-13.2079
		7.485	-2.02389	7.501	-5.09265	7.5	-13.1679
		7.495	-2.00474	7.503	-5.08481	7.501	-13.1599
		7.5	-1.99518	7.507	-5.06916	7.503	-13.1439
		7.501	-1.99327	7.515	-5.03797	7.507	-13.112
		7.503	-1.98946	7.525	-4.99913	7.515	-13.0483
		7.507	-1.98184	7.535	-4.96045	7.525	-12.969
		7.515	-1.96666	7.545	-4.92192	7.535	-12.89
		7.525	-1.94777	7.555	-4.88356	7.545	-12.8113
		7.535	-1.92897	7.565	-4.84534	7.555	-12.7328
		7.545	-1.91025	7.575	-4.80729	7.565	-12.6546
		7.555	-1.89161	7.585	-4.76938	7.575	-12.5767
		7.565	-1.87306	7.595	-4.73163	7.585	-12.499
		7.575	-1.8546	7.6	-4.7128	7.595	-12.4216
		7.585	-1.83622	7.601	-4.70903	7.6	-12.383
		7.595	-1.81792	7.603	-4.70151	7.601	-12.3753
		7.6	-1.8088	7.607	-4.68648	7.603	-12.3598
		7.601	-1.80697	7.615	-4.65653	7.607	-12.329
		7.603	-1.80332	7.625	-4.61923	7.615	-12.2675
		7.607	-1.79605	7.635	-4.5821	7.625	-12.191
		7.615	-1.78154	7.645	-4.54511	7.635	-12.1147
		7.625	-1.76349	7.655	-4.50827	7.645	-12.0386
		7.635	-1.74553	7.665	-4.47158	7.655	-11.9629
		7.645	-1.72764	7.675	-4.43504	7.665	-11.8874
		7.655	-1.70984	7.685	-4.39865	7.675	-11.8121
		7.665	-1.69212	7.695	-4.36241	7.685	-11.7371
		7.675	-1.67448	7.7	-4.34433	7.695	-11.6624
		7.685	-1.65692	7.701	-4.34071	7.7	-11.6251
		7.695	-1.63944	7.703	-4.33349	7.701	-11.6177
		7.7	-1.63072	7.707	-4.31906	7.703	-11.6028
		7.701	-1.62898	7.715	-4.2903	7.707	-11.573
		7.703	-1.6255	7.725	-4.2545	7.715	-11.5137
		7.707	-1.61854	7.735	-4.21885	7.725	-11.4398
		7.715	-1.60469	7.745	-4.18334	7.735	-11.3661
		7.725	-1.58745	7.755	-4.14798	7.745	-11.2927
		7.735	-1.57029	7.765	-4.11276	7.755	-11.2195
		7.745	-1.5532	7.775	-4.07768	7.765	-11.1466
		7.755	-1.5362	7.785	-4.04275	7.775	-11.074
		7.765	-1.51927	7.795	-4.00796	7.785	-11.0016
		7.775	-1.50242	7.8	-3.9906	7.795	-10.9295
		7.785	-1.48565	7.801	-3.98713	7.8	-10.8935
		7.795	-1.46895	7.803	-3.98019	7.801	-10.8863
		7.8	-1.46062	7.807	-3.96634	7.803	-10.8719
		7.801	-1.45895	7.815	-3.93874	7.807	-10.8432
		7.803	-1.45563	7.825	-3.90437	7.815	-10.7859
		7.807	-1.44899	7.835	-3.87015	7.825	-10.7145
		7.815	-1.43575	7.845	-3.83606	7.835	-10.6434
		7.825	-1.41928	7.855	-3.80212	7.845	-10.5726
		7.835	-1.40289	7.865	-3.76831	7.855	-10.502
		7.845	-1.38657	7.875	-3.73464	7.865	-10.4316
		7.855	-1.37033	7.885	-3.70111	7.875	-10.3615
		7.865	-1.35416	7.895	-3.66771	7.885	-10.2916
		7.875	-1.33807	7.9	-3.65105	7.895	-10.222
		7.885	-1.32205	7.901	-3.64772	7.9	-10.1872
		7.895	-1.3061	7.903	-3.64106	7.901	-10.1803
		7.9	-1.29814	7.907	-3.62777	7.903	-10.1664
		7.901	-1.29655	7.915	-3.60127	7.907	-10.1387
		7.903	-1.29337	7.925	-3.56829	7.915	-10.0834
		7.907	-1.28703	7.935	-3.53543	7.925	-10.0145
		7.915	-1.27439	7.945	-3.50272	7.935	-9.94584
		7.925	-1.25866	7.955	-3.47014	7.945	-9.87745
		7.935	-1.243	7.965	-3.43769	7.955	-9.80929
		7.945	-1.22742	7.975	-3.40537	7.965	-9.74137
		7.955	-1.2119	7.985	-3.37318	7.975	-9.67369
		7.965	-1.19646	7.995	-3.34113	7.985	-9.60626
		7.975	-1.18109	8	-3.32514	7.995	-9.53906
		7.985	-1.16579	8.001	-3.32194	8	-9.50552
		7.995	-1.15056	8.003	-3.31555	8.001	-9.49881
		8	-1.14296	8.007	-3.30279	8.003	-9.48541
		8.001	-1.14144	8.015	-3.27736	8.007	-9.45864
		8.003	-1.13841	8.025	-3.2457	8.015	-9.40526
		8.007	-1.13235	8.035	-3.21417	8.025	-9.33878
		8.015	-1.12027	8.045	-3.18277	8.035	-9.27252
		8.025	-1.10525	8.055	-3.1515	8.045	-9.20651
		8.035	-1.0903	8.065	-3.12035	8.055	-9.14072
		8.045	-1.07542	8.075	-3.08934	8.065	-9.07517
		8.055	-1.0606	8.085	-3.05845	8.075	-9.00985
		8.065	-1.04585	8.095	-3.02768	8.085	-8.94476
		8.075	-1.03117	8.1	-3.01233	8.095	-8.8799
		8.085	-1.01656	8.101	-3.00927	8.1	-8.84753
		8.095	-1.00201	8.103	-3.00313	8.101	-8.84106
		8.1	-0.99476	8.107	-2.99089	8.103	-8.82812
		8.101	-0.9933	8.115	-2.96648	8.107	-8.80229
		8.103	-0.99041	8.125	-2.93609	8.115	-8.75077
		8.107	-0.98462	8.135	-2.90583	8.125	-8.6866
		8.115	-0.97309	8.145	-2.87569	8.135	-8.62265
		8.125	-0.95874	8.155	-2.84568	8.145	-8.55894
		8.135	-0.94446	8.165	-2.81579	8.155	-8.49544
		8.145	-0.93025	8.175	-2.78602	8.165	-8.43218
		8.155	-0.9161	8.185	-2.75638	8.175	-8.36913
		8.16367	-0.90388	8.195	-2.72685	8.185	-8.30631
		8.17177	-0.89251	8.2	-2.71212	8.195	-8.24372
		8.18074	-0.87996	8.201	-2.70918	8.2	-8.21247
		8.19074	-0.86605	8.203	-2.70329	8.201	-8.20623
		8.2	-0.85321	8.207	-2.69154	8.203	-8.19374
		8.201	-0.85183	8.215	-2.66811	8.207	-8.16881
		8.203	-0.84906	8.225	-2.63895	8.215	-8.11909
		8.207	-0.84353	8.235	-2.60991	8.225	-8.05716
		8.215	-0.83252	8.245	-2.58098	8.235	-7.99544
		8.225	-0.81882	8.255	-2.55218	8.245	-7.93395
		8.235	-0.80519	8.265	-2.52349	8.255	-7.87267
		8.245	-0.79161	8.275	-2.49493	8.265	-7.81161
		8.255	-0.7781	8.285	-2.46647	8.275	-7.75077
		8.265	-0.76465	8.295	-2.43814	8.285	-7.69014
		8.275	-0.75126	8.3	-2.424	8.295	-7.62973
		8.285	-0.73793	8.301	-2.42117	8.3	-7.59958
		8.295	-0.72467	8.303	-2.41553	8.301	-7.59355
		8.3	-0.71805	8.307	-2.40425	8.303	-7.5815
		8.301	-0.71673	8.315	-2.38177	8.307	-7.55744
		8.303	-0.71408	8.325	-2.35378	8.315	-7.50945
		8.307	-0.70881	8.335	-2.32591	8.325	-7.44968
		8.31349	-0.70027	8.345	-2.29815	8.335	-7.39012
		8.32349	-0.68718	8.355	-2.27051	8.345	-7.33077
		8.33349	-0.67414	8.365	-2.24298	8.355	-7.27163
		8.34349	-0.66117	8.375	-2.21556	8.365	-7.21271
		8.35349	-0.64826	8.385	-2.18826	8.375	-7.15399
		8.36349	-0.63541	8.395	-2.16106	8.385	-7.09548
		8.37349	-0.62261	8.4	-2.14749	8.395	-7.03717
		8.38349	-0.60988	8.401	-2.14478	8.4	-7.00807
		8.39349	-0.5972	8.403	-2.13936	8.401	-7.00226
		8.4	-0.58898	8.407	-2.12854	8.403	-6.99063
		8.401	-0.58771	8.415	-2.10696	8.407	-6.96741
		8.403	-0.58519	8.425	-2.0801	8.415	-6.9211
		8.407	-0.58015	8.435	-2.05336	8.425	-6.86341
		8.415	-0.57011	8.445	-2.02672	8.435	-6.80593
		8.42282	-0.56033	8.455	-2.00019	8.445	-6.74866
		8.43055	-0.5507	8.465	-1.97377	8.455	-6.69159
		8.43927	-0.53987	8.475	-1.94746	8.465	-6.63472
		8.44927	-0.52752	8.485	-1.92125	8.475	-6.57805
		8.45927	-0.51522	8.495	-1.89516	8.485	-6.52158
		8.46927	-0.50298	8.5	-1.88214	8.495	-6.46532
		8.47927	-0.49079	8.501	-1.87953	8.5	-6.43723
		8.48927	-0.47867	8.503	-1.87433	8.501	-6.43162
		8.49927	-0.46659	8.507	-1.86395	8.503	-6.4204
		8.5	-0.46571	8.515	-1.84324	8.507	-6.39799
		8.501	-0.46451	8.525	-1.81747	8.515	-6.35329
		8.503	-0.4621	8.535	-1.7918	8.525	-6.29763
		8.507	-0.45728	8.545	-1.76623	8.535	-6.24216
		8.515	-0.4477	8.555	-1.74077	8.545	-6.18688
		8.525	-0.43576	8.565	-1.71542	8.555	-6.1318
		8.53369	-0.42544	8.575	-1.69017	8.565	-6.07692
		8.54302	-0.4144	8.585	-1.66502	8.575	-6.02223
		8.55302	-0.40262	8.595	-1.63998	8.585	-5.96774
		8.56302	-0.3909	8.6	-1.62748	8.595	-5.91344
		8.57302	-0.37923	8.601	-1.62499	8.6	-5.88634
		8.58302	-0.36761	8.603	-1.61999	8.601	-5.88092
		8.59302	-0.35605	8.607	-1.61003	8.603	-5.87009
		8.6	-0.34801	8.615	-1.59016	8.607	-5.84847
		8.601	-0.34686	8.62229	-1.57211	8.615	-5.80533
		8.603	-0.34456	8.63229	-1.54745	8.625	-5.75161
		8.607	-0.33996	8.64229	-1.52289	8.635	-5.69808
		8.615	-0.3308	8.65229	-1.49843	8.645	-5.64474
		8.62282	-0.32189	8.66229	-1.47407	8.655	-5.59158
		8.6316	-0.31192	8.67229	-1.44981	8.665	-5.53862
		8.64153	-0.30069	8.68229	-1.42565	8.675	-5.48584
		8.65153	-0.28944	8.69229	-1.40159	8.685	-5.43326
		8.66153	-0.27823	8.7	-1.3831	8.695	-5.38085
		8.67153	-0.26708	8.701	-1.3807	8.7	-5.3547
		8.68153	-0.25598	8.703	-1.37591	8.701	-5.34947
		8.69153	-0.24494	8.707	-1.36634	8.703	-5.33902
		8.7	-0.23561	8.715	-1.34728	8.707	-5.31815
		8.701	-0.23451	8.725	-1.32354	8.715	-5.27653
		8.703	-0.23231	8.735	-1.2999	8.725	-5.22468
		8.707	-0.22793	8.745	-1.27636	8.735	-5.17302
		8.715	-0.21918	8.75473	-1.25355	8.745	-5.12154
		8.725	-0.20831	8.76472	-1.2302	8.755	-5.07025
		8.735	-0.19748	8.77472	-1.20694	8.765	-5.01914
		8.745	-0.1867	8.78472	-1.18378	8.775	-4.9682
		8.755	-0.17597	8.79472	-1.16072	8.785	-4.91745
		8.76389	-0.16647	8.8	-1.14858	8.795	-4.86689
		8.7721	-0.15773	8.801	-1.14628	8.8	-4.84165
		8.78114	-0.14814	8.803	-1.14168	8.801	-4.8366
		8.79114	-0.13759	8.807	-1.1325	8.803	-4.82651
		8.8	-0.12828	8.815	-1.1142	8.807	-4.80637
		8.801	-0.12723	8.825	-1.09142	8.815	-4.7662
		8.803	-0.12514	8.835	-1.06874	8.825	-4.71617
		8.807	-0.12095	8.845	-1.04614	8.835	-4.66632
		8.815	-0.1126	8.855	-1.02364	8.845	-4.61664
		8.82282	-0.10447	8.865	-1.00124	8.855	-4.56714
		8.8316	-0.09537	8.87473	-0.97952	8.865	-4.51781
		8.8416	-0.08506	8.88473	-0.9573	8.875	-4.46866
		8.8516	-0.0748	8.89473	-0.93516	8.885	-4.41969
		8.8616	-0.06459	8.9	-0.92352	8.895	-4.37089
		8.87092	-0.05511	8.901	-0.92131	8.9	-4.34653
		8.87992	-0.04599	8.903	-0.9169	8.901	-4.34166
		8.88992	-0.03591	8.907	-0.90809	8.903	-4.33193
		8.89861	-0.02719	8.915	-0.89053	8.907	-4.31249
		8.9	-0.02579	8.925	-0.86867	8.915	-4.27373
		8.90093	-0.02486	8.935	-0.8469	8.925	-4.22544
		8.9028	-0.02298	8.945	-0.82522	8.935	-4.17733
		8.90654	-0.01925	8.955	-0.80363	8.945	-4.12939
		8.91401	-0.0118	8.965	-0.78213	8.955	-4.08162
		8.92168	-0.00418	8.975	-0.76071	8.965	-4.03402
		8.93024	0.0043	8.98473	-0.73996	8.975	-3.98659
		8.93847	0.01241	8.99473	-0.71872	8.985	-3.93933
		8.94847	0.02222	9	-0.70755	8.995	-3.89223
		8.95847	0.03199	9.001	-0.70543	9	-3.86873
		8.96847	0.04171	9.003	-0.70119	9.001	-3.86403
		8.97847	0.05139	9.007	-0.69274	9.003	-3.85463
		8.98847	0.06102	9.015	-0.67589	9.007	-3.83588
		8.99847	0.07061	9.025	-0.65491	9.015	-3.79847
		9	0.07208	9.035	-0.63402	9.025	-3.75187
		9.001	0.07303	9.045	-0.61321	9.035	-3.70544
		9.003	0.07495	9.055	-0.59249	9.045	-3.65918
		9.007	0.07877	9.065	-0.57186	9.055	-3.61308
		9.015	0.08638	9.07473	-0.55186	9.065	-3.56714
		9.025	0.09585	9.08473	-0.53139	9.075	-3.52137
		9.035	0.10528	9.09473	-0.51101	9.085	-3.47576
		9.045	0.11467	9.1	-0.50029	9.095	-3.43031
		9.055	0.12401	9.101	-0.49826	9.1	-3.40763
		9.065	0.13331	9.103	-0.49419	9.101	-3.40309
		9.075	0.14256	9.107	-0.48608	9.103	-3.39403
		9.085	0.15178	9.115	-0.46991	9.107	-3.37593
		9.095	0.16095	9.125	-0.44978	9.115	-3.33983
		9.1	0.16552	9.135	-0.42973	9.125	-3.29486
		9.101	0.16644	9.14473	-0.4103	9.135	-3.25006
		9.103	0.16826	9.15473	-0.39041	9.145	-3.20541
		9.107	0.17191	9.16473	-0.37061	9.155	-3.16093
		9.115	0.17918	9.17473	-0.35089	9.165	-3.1166
		9.125	0.18823	9.18473	-0.33124	9.175	-3.07242
		9.135	0.19723	9.19473	-0.31168	9.185	-3.02841
		9.145	0.20619	9.2	-0.3014	9.195	-2.98455
		9.155	0.21511	9.201	-0.29945	9.2	-2.96266
		9.165	0.22399	9.203	-0.29555	9.201	-2.95828
		9.175	0.23283	9.207	-0.28776	9.203	-2.94954
		9.185	0.24163	9.215	-0.27224	9.207	-2.93207
		9.195	0.25038	9.225	-0.25292	9.215	-2.89723
		9.2	0.25475	9.235	-0.23369	9.225	-2.85384
		9.201	0.25563	9.245	-0.21453	9.235	-2.8106
		9.203	0.25737	9.255	-0.19544	9.245	-2.76751
		9.207	0.26085	9.26473	-0.17695	9.255	-2.72458
		9.215	0.2678	9.27473	-0.15802	9.265	-2.6818
		9.225	0.27643	9.28473	-0.13918	9.275	-2.63918
		9.235	0.28503	9.29473	-0.1204	9.285	-2.5967
		9.245	0.29359	9.3	-0.11053	9.295	-2.55438
		9.255	0.3021	9.301	-0.10866	9.3	-2.53325
		9.265	0.31058	9.303	-0.10492	9.301	-2.52903
		9.275	0.31902	9.307	-0.09745	9.303	-2.52059
		9.285	0.32742	9.315	-0.08256	9.307	-2.50373
		9.295	0.33579	9.325	-0.06402	9.315	-2.47011
		9.3	0.33996	9.335	-0.04555	9.325	-2.42823
		9.301	0.34079	9.34473	-0.02766	9.335	-2.38651
		9.303	0.34246	9.35473	-0.00935	9.345	-2.34493
		9.307	0.34578	9.36433	0.00816	9.355	-2.3035
		9.315	0.35241	9.37426	0.0262	9.365	-2.26222
		9.325	0.36066	9.38426	0.0443	9.375	-2.22108
		9.335	0.36887	9.39426	0.06231	9.385	-2.18009
		9.345	0.37704	9.4	0.07263	9.395	-2.13925
		9.355	0.38517	9.401	0.07443	9.4	-2.11886
		9.365	0.39327	9.403	0.07802	9.401	-2.11478
		9.375	0.40133	9.407	0.08519	9.403	-2.10664
		9.385	0.40935	9.415	0.09948	9.407	-2.09037
		9.395	0.41734	9.425	0.11727	9.415	-2.05793
		9.4	0.42132	9.435	0.13498	9.425	-2.01752
		9.401	0.42212	9.445	0.15263	9.435	-1.97725
		9.403	0.42371	9.455	0.1702	9.445	-1.93713
		9.407	0.42688	9.465	0.1877	9.455	-1.89714
		9.415	0.43321	9.475	0.20513	9.465	-1.85731
		9.425	0.44109	9.485	0.22249	9.475	-1.81761
		9.435	0.44893	9.495	0.23977	9.485	-1.77805
		9.445	0.45673	9.5	0.24839	9.495	-1.73863
		9.455	0.4645	9.501	0.25012	9.5	-1.71896
		9.465	0.47223	9.503	0.25356	9.501	-1.71503
		9.475	0.47992	9.507	0.26044	9.503	-1.70717
		9.485	0.48758	9.515	0.27416	9.507	-1.69147
		9.495	0.49521	9.525	0.29123	9.515	-1.66016
		9.5	0.49901	9.535	0.30823	9.525	-1.62116
		9.501	0.49977	9.545	0.32517	9.535	-1.5823
		9.503	0.50129	9.555	0.34203	9.545	-1.54358
		9.507	0.50432	9.565	0.35882	9.555	-1.505
		9.515	0.51037	9.575	0.37555	9.565	-1.46655
		9.525	0.51789	9.585	0.3922	9.575	-1.42825
		9.535	0.52537	9.595	0.40879	9.585	-1.39007
		9.545	0.53282	9.6	0.41707	9.595	-1.35203
		9.555	0.54024	9.601	0.41872	9.6	-1.33305
		9.565	0.54762	9.603	0.42203	9.601	-1.32925
		9.575	0.55497	9.607	0.42863	9.603	-1.32167
		9.585	0.56228	9.615	0.44179	9.607	-1.30652
		9.595	0.56957	9.625	0.45817	9.615	-1.2763
		9.6	0.5732	9.635	0.47449	9.625	-1.23867
		9.601	0.57392	9.645	0.49074	9.635	-1.20117
		9.603	0.57537	9.655	0.50692	9.645	-1.16381
		9.607	0.57827	9.665	0.52304	9.655	-1.12657
		9.615	0.58404	9.675	0.53909	9.665	-1.08947
		9.625	0.59122	9.685	0.55507	9.675	-1.0525
		9.635	0.59837	9.695	0.57099	9.685	-1.01566
		9.645	0.60548	9.7	0.57893	9.695	-0.97896
		9.655	0.61257	9.701	0.58052	9.7	-0.96063
		9.665	0.61962	9.703	0.58369	9.701	-0.95697
		9.675	0.62663	9.707	0.59003	9.703	-0.94965
		9.685	0.63362	9.715	0.60266	9.707	-0.93503
		9.695	0.64057	9.725	0.61838	9.715	-0.90587
		9.7	0.64404	9.735	0.63404	9.725	-0.86956
		9.701	0.64473	9.745	0.64963	9.735	-0.83337
		9.703	0.64612	9.755	0.66516	9.745	-0.79731
		9.707	0.64888	9.765	0.68062	9.755	-0.76138
		9.715	0.65439	9.775	0.69602	9.765	-0.72557
		9.725	0.66125	9.785	0.71136	9.775	-0.6899
		9.735	0.66807	9.795	0.72664	9.785	-0.65435
		9.745	0.67487	9.8	0.73426	9.795	-0.61892
		9.755	0.68163	9.801	0.73578	9.8	-0.60124
		9.765	0.68836	9.803	0.73883	9.801	-0.59771
		9.775	0.69506	9.807	0.74491	9.803	-0.59065
		9.785	0.70173	9.815	0.75703	9.807	-0.57654
		9.795	0.70837	9.825	0.77212	9.815	-0.5484
		9.8	0.71168	9.835	0.78714	9.82454	-0.51495
		9.801	0.71234	9.845	0.8021	9.83454	-0.48003
		9.803	0.71367	9.855	0.81701	9.84454	-0.44522
		9.807	0.71631	9.865	0.83185	9.85454	-0.41054
		9.815	0.72157	9.875	0.84663	9.86454	-0.37598
		9.825	0.72812	9.885	0.86135	9.87454	-0.34155
		9.835	0.73463	9.895	0.87601	9.88454	-0.30724
		9.845	0.74112	9.9	0.88332	9.89454	-0.27305
		9.855	0.74758	9.901	0.88478	9.9	-0.25442
		9.865	0.75401	9.903	0.8877	9.901	-0.25101
		9.875	0.7604	9.907	0.89354	9.903	-0.24419
		9.885	0.76677	9.915	0.90517	9.907	-0.23058
		9.895	0.77311	9.925	0.91965	9.915	-0.20342
		9.9	0.77627	9.935	0.93407	9.92344	-0.17487
		9.901	0.77691	9.945	0.94843	9.93344	-0.14115
		9.903	0.77817	9.955	0.96273	9.94344	-0.10755
		9.907	0.78069	9.965	0.97697	9.95344	-0.07407
		9.915	0.78572	9.975	0.99115	9.96344	-0.04071
		9.925	0.79197	9.985	1.00528	9.97344	-0.00747
		9.935	0.79819	9.995	1.01934	9.98344	0.02566
		9.945	0.80439	10	1.02636	9.99344	0.05866
		9.955	0.81055	--	0.81055	10	0.08028
		9.965	0.81669			--	0.81669
		9.975	0.8228
		9.985	0.82888
		9.995	0.83493
[truncated: 2 more rows]

## Sheet: Fig. 5d
time (ps)	spin generation rate on FeRh (10^4 A/m per ps)	time (ps)	spin accumulation of Cu (A/m) with spin relaxation time of 0.07 ps of FeRh	time (ps)	spin accumulation of Cu (A/m) with spin relaxation time of 0.14 ps of FeRh	time (ps)	spin accumulation of Cu (A/m) with spin relaxation time of 0.28 ps of FeRh
-5	4.06917e-35	-5	2.51896e-33	-5	5.53457e-33	-5	1.14661e-32
-4.9	9.98271e-34	-4.9999	2.51896e-33	-4.9999	5.53457e-33	-4.9999	1.14661e-32
-4.8	2.29107e-32	-4.9998	2.51896e-33	-4.9998	5.53457e-33	-4.9998	1.14661e-32
-4.7	4.91897e-31	-4.9996	2.51896e-33	-4.9996	5.53457e-33	-4.9996	1.14661e-32
-4.6	9.88002e-30	-4.9992	2.51896e-33	-4.9992	5.53457e-33	-4.9992	1.14661e-32
-4.5	1.85647e-28	-4.9984	2.51896e-33	-4.9984	5.53457e-33	-4.9984	1.14661e-32
-4.4	3.26337e-27	-4.9968	2.51896e-33	-4.9968	5.53457e-33	-4.9968	1.14661e-32
-4.3	5.36649e-26	-4.9936	2.51896e-33	-4.9936	5.53457e-33	-4.9936	1.14661e-32
-4.2	8.25585e-25	-4.9872	2.51896e-33	-4.9872	5.53457e-33	-4.9872	1.14661e-32
-4.1	1.18818e-23	-4.9772	2.51898e-33	-4.9772	5.5346e-33	-4.9772	1.14662e-32
-4	1.59973e-22	-4.9672	2.51909e-33	-4.9672	5.53472e-33	-4.9672	1.14663e-32
-3.9	2.01492e-21	-4.9572	2.51944e-33	-4.9572	5.5351e-33	-4.9572	1.14667e-32
-3.8	2.37421e-20	-4.9472	2.52028e-33	-4.9472	5.53602e-33	-4.9472	1.14676e-32
-3.7	2.61713e-19	-4.9372	2.522e-33	-4.9372	5.53792e-33	-4.9372	1.14696e-32
-3.6	2.69885e-18	-4.9272	2.52512e-33	-4.9272	5.54142e-33	-4.9272	1.14733e-32
-3.5	2.60363e-17	-4.9172	2.53032e-33	-4.9172	5.5473e-33	-4.9172	1.14796e-32
-3.4	2.34978e-16	-4.9072	2.5384e-33	-4.9072	5.55652e-33	-4.9072	1.14894e-32
-3.3	1.98391e-15	-4.9	2.54605e-33	-4.9	5.56531e-33	-4.9	1.14988e-32
-3.2	1.56698e-14	-4.899	2.54715e-33	-4.899	5.56658e-33	-4.899	1.15002e-32
-3.1	1.15785e-13	-4.897	2.5495e-33	-4.897	5.56928e-33	-4.897	1.15031e-32
-3	8.00368e-13	-4.893	2.55487e-33	-4.893	5.57549e-33	-4.893	1.15097e-32
-2.9	5.17574e-12	-4.885	2.56891e-33	-4.885	5.59182e-33	-4.885	1.15273e-32
-2.8	3.13114e-11	-4.875	2.59339e-33	-4.875	5.6205e-33	-4.875	1.15584e-32
-2.7	1.77207e-10	-4.865	2.62783e-33	-4.865	5.66104e-33	-4.865	1.16023e-32
-2.6	9.38218e-10	-4.855	2.67718e-33	-4.855	5.71917e-33	-4.855	1.16655e-32
-2.5	4.64703e-09	-4.845	2.74889e-33	-4.845	5.80359e-33	-4.845	1.17571e-32
-2.4	2.15324e-08	-4.835	2.85335e-33	-4.835	5.92647e-33	-4.835	1.18906e-32
-2.3	9.3338e-08	-4.825	3.00404e-33	-4.825	6.10384e-33	-4.825	1.20832e-32
-2.2	3.78504e-07	-4.815	3.21756e-33	-4.815	6.35568e-33	-4.815	1.23571e-32
-2.1	1.43592e-06	-4.805	3.5134e-33	-4.805	6.70584e-33	-4.805	1.27386e-32
-2	5.09608e-06	-4.8	3.68451e-33	-4.8	6.90872e-33	-4.8	1.29598e-32
-1.9	1.69196e-05	-4.799	3.71968e-33	-4.799	6.95043e-33	-4.799	1.30053e-32
-1.8	5.25521e-05	-4.797	3.79398e-33	-4.797	7.03863e-33	-4.797	1.31015e-32
-1.7	0.0001527	-4.793	3.95992e-33	-4.793	7.2359e-33	-4.793	1.3317e-32
-1.6	0.00041508	-4.785	4.37471e-33	-4.785	7.73103e-33	-4.785	1.38588e-32
-1.5	0.00106	-4.775	5.0627e-33	-4.775	8.55575e-33	-4.775	1.47636e-32
-1.4	0.00251	-4.765	5.98648e-33	-4.765	9.66491e-33	-4.765	1.59817e-32
-1.3	0.00559	-4.755	7.25311e-33	-4.755	1.11839e-32	-4.755	1.76495e-32
-1.2	0.01164	-4.745	9.02318e-33	-4.745	1.33004e-32	-4.745	1.99704e-32
-1.1	0.02266	-4.735	1.15196e-32	-4.735	1.62768e-32	-4.735	2.32298e-32
-1	0.04129	-4.725	1.50319e-32	-4.725	2.04575e-32	-4.725	2.78038e-32
-0.9	0.07039	-4.715	1.99154e-32	-4.715	2.62713e-32	-4.715	3.41644e-32
-0.8	0.11226	-4.705	2.6587e-32	-4.705	3.42293e-32	-4.705	4.2879e-32
-0.7	0.16752	-4.7	3.04257e-32	-4.7	3.88134e-32	-4.7	4.79016e-32
-0.6	0.23405	-4.699	3.1214e-32	-4.699	3.9755e-32	-4.699	4.89333e-32
-0.5	0.30661	-4.697	3.28766e-32	-4.697	4.17418e-32	-4.697	5.11109e-32
-0.4	0.37773	-4.693	3.65766e-32	-4.693	4.61688e-32	-4.693	5.59661e-32
-0.3	0.43966	-4.685	4.57662e-32	-4.685	5.71996e-32	-4.685	6.80838e-32
-0.2	0.48593	-4.675	6.08832e-32	-4.675	7.54093e-32	-4.675	8.81263e-32
-0.1	0.51137	-4.665	8.09915e-32	-4.665	9.96607e-32	-4.665	1.14841e-31
0	0.51172	-4.655	1.08267e-31	-4.655	1.32509e-31	-4.655	1.51009e-31
0.1	0.48507	-4.645	1.45953e-31	-4.645	1.77757e-31	-4.645	2.00759e-31
0.2	0.43479	-4.635	1.98537e-31	-4.635	2.40697e-31	-4.635	2.69852e-31
0.3	0.37021	-4.625	2.71834e-31	-4.625	3.28255e-31	-4.625	3.65868e-31
0.4	0.30314	-4.615	3.72972e-31	-4.615	4.49046e-31	-4.615	4.98293e-31
0.5	0.24315	-4.605	5.10307e-31	-4.605	6.13328e-31	-4.605	6.78521e-31
0.6	0.19512	-4.6	5.89142e-31	-4.6	7.07724e-31	-4.6	7.82128e-31
0.7	0.15964	-4.599	6.05324e-31	-4.599	7.27105e-31	-4.599	8.03402e-31
0.8	0.13482	-4.597	6.39427e-31	-4.597	7.67965e-31	-4.597	8.48262e-31
0.9	0.11789	-4.593	7.15202e-31	-4.593	8.58855e-31	-4.593	9.48103e-31
1	0.10622	-4.585	9.02802e-31	-4.585	1.08456e-30	-4.585	1.19642e-30
1.1	0.09779	-4.575	1.20994e-30	-4.575	1.45534e-30	-4.575	1.60509e-30
1.2	0.09125	-4.565	1.61591e-30	-4.565	1.94606e-30	-4.565	2.14642e-30
1.3	0.08577	-4.555	2.16208e-30	-4.555	2.60548e-30	-4.555	2.87359e-30
1.4	0.0809	-4.545	2.90979e-30	-4.545	3.50569e-30	-4.545	3.86501e-30
1.5	0.07642	-4.535	3.94356e-30	-4.535	4.74658e-30	-4.535	5.22954e-30
1.6	0.07222	-4.525	5.37264e-30	-4.525	6.45854e-30	-4.525	7.11004e-30
1.7	0.06825	-4.515	7.3308e-30	-4.515	8.80344e-30	-4.515	9.68495e-30
1.8	0.06448	-4.505	9.97466e-30	-4.505	1.19738e-29	-4.505	1.31683e-29
1.9	0.06089	-4.5	1.1489e-29	-4.5	1.37913e-29	-4.5	1.51661e-29
2	0.05748	-4.499	1.17997e-29	-4.499	1.41643e-29	-4.499	1.55761e-29
2.1	0.05423	-4.497	1.2454e-29	-4.497	1.49501e-29	-4.497	1.644e-29
2.2	0.05115	-4.493	1.39056e-29	-4.493	1.66952e-29	-4.493	1.83596e-29
2.3	0.04821	-4.485	1.74885e-29	-4.485	2.10147e-29	-4.485	2.31181e-29
2.4	0.04542	-4.475	2.33276e-29	-4.475	2.80779e-29	-4.475	3.09129e-29
2.5	0.04276	-4.465	3.09987e-29	-4.465	3.73704e-29	-4.465	4.11774e-29
2.6	0.04024	-4.455	4.12388e-29	-4.455	4.97637e-29	-4.455	5.48637e-29
2.7	0.03783	-4.445	5.51327e-29	-4.445	6.65365e-29	-4.445	7.3365e-29
2.8	0.03555	-4.435	7.417e-29	-4.435	8.94527e-29	-4.435	9.86071e-29
2.9	0.03337	-4.425	1.00271e-28	-4.425	1.20809e-28	-4.425	1.33109e-28
3	0.03131	-4.415	1.35784e-28	-4.415	1.63452e-28	-4.415	1.8001e-28
3.1	0.02934	-4.405	1.83454e-28	-4.405	2.2076e-28	-4.405	2.43073e-28
3.2	0.02747	-4.4	2.10696e-28	-4.4	2.53536e-28	-4.4	2.79154e-28
3.3	0.02569	-4.399	2.16283e-28	-4.399	2.6026e-28	-4.399	2.86556e-28
3.4	0.02399	-4.397	2.2804e-28	-4.397	2.74412e-28	-4.397	3.02139e-28
3.5	0.02238	-4.393	2.54082e-28	-4.393	3.05791e-28	-4.393	3.36706e-28
3.6	0.02085	-4.385	3.18154e-28	-4.385	3.83205e-28	-4.385	4.22102e-28
3.7	0.01939	-4.375	4.22098e-28	-4.375	5.09202e-28	-4.375	5.61332e-28
3.8	0.018	-4.365	5.5784e-28	-4.365	6.73999e-28	-4.365	7.43614e-28
3.9	0.01668	-4.355	7.37666e-28	-4.355	8.92173e-28	-4.355	9.84906e-28
4	0.01543	-4.345	9.79533e-28	-4.345	1.18495e-27	-4.345	1.30838e-27
4.1	0.01424	-4.335	1.308e-27	-4.335	1.58149e-27	-4.335	1.74592e-27
4.2	0.0131	-4.325	1.75465e-27	-4.325	2.11964e-27	-4.325	2.33907e-27
4.3	0.01202	-4.315	2.35802e-27	-4.315	2.84618e-27	-4.315	3.13954e-27
4.4	0.01099	-4.305	3.16314e-27	-4.305	3.81663e-27	-4.305	4.20916e-27
4.5	0.01002	-4.3	3.62216e-27	-4.3	4.3703e-27	-4.3	4.81962e-27
4.6	0.00909	-4.299	3.71627e-27	-4.299	4.48384e-27	-4.299	4.9448e-27
4.7	0.0082	-4.297	3.91411e-27	-4.297	4.7226e-27	-4.297	5.2081e-27
4.8	0.00736	-4.293	4.35166e-27	-4.293	5.25109e-27	-4.293	5.79116e-27
4.9	0.00656	-4.285	5.42466e-27	-4.285	6.55048e-27	-4.285	7.22658e-27
5	0.0058	-4.275	7.15731e-27	-4.275	8.65536e-27	-4.275	9.55574e-27
5.1	0.00508	-4.265	9.40677e-27	-4.265	1.13926e-26	-4.265	1.25876e-26
5.2	0.00439	-4.255	1.23647e-26	-4.255	1.49903e-26	-4.255	1.65727e-26
5.3	0.00373	-4.245	1.63092e-26	-4.245	1.97786e-26	-4.245	2.18718e-26
5.4	0.00311	-4.235	2.16192e-26	-4.235	2.6208e-26	-4.235	2.89785e-26
5.5	0.00252	-4.225	2.87804e-26	-4.225	3.48622e-26	-4.225	3.85343e-26
5.6	0.00195	-4.215	3.83847e-26	-4.215	4.64607e-26	-4.215	5.13356e-26
5.7	0.00142	-4.205	5.11227e-26	-4.205	6.18565e-26	-4.205	6.83333e-26
5.8	0.00090829	-4.2	5.83674e-26	-4.2	7.06185e-26	-4.2	7.80097e-26
5.9	0.000423061	-4.199	5.98521e-26	-4.199	7.24144e-26	-4.199	7.99931e-26
6	-3.85019e-05	-4.197	6.29707e-26	-4.197	7.61877e-26	-4.197	8.41611e-26
6.1	-0.000477554	-4.193	6.9856e-26	-4.193	8.45254e-26	-4.193	9.33742e-26
6.2	-0.000895194	-4.185	8.6684e-26	-4.185	1.04953e-25	-4.185	1.15974e-25
6.3	-0.00129	-4.175	1.1373e-25	-4.175	1.37885e-25	-4.175	1.52469e-25
6.4	-0.00167	-4.165	1.48641e-25	-4.165	1.80467e-25	-4.165	1.99704e-25
6.5	-0.00203	-4.155	1.94214e-25	-4.155	2.36043e-25	-4.155	2.6136e-25
6.6	-0.00237	-4.145	2.54483e-25	-4.145	3.0941e-25	-4.145	3.42694e-25
6.7	-0.0027	-4.135	3.34912e-25	-4.135	4.07093e-25	-4.135	4.50862e-25
6.8	-0.00301	-4.125	4.42494e-25	-4.125	5.37503e-25	-4.125	5.95128e-25
6.9	-0.0033	-4.115	5.85727e-25	-4.115	7.11e-25	-4.115	7.86966e-25
7	-0.00358	-4.105	7.7452e-25	-4.105	9.39837e-25	-4.105	1.04006e-24
7.1	-0.00385	-4.1	8.81628e-25	-4.1	1.06974e-24	-4.1	1.18376e-24
7.2	-0.0041	-4.099	9.03569e-25	-4.099	1.09635e-24	-4.099	1.2132e-24
7.3	-0.00434	-4.097	9.49614e-25	-4.097	1.15222e-24	-4.097	1.27502e-24
7.4	-0.00457	-4.093	1.0511e-24	-4.093	1.27543e-24	-4.093	1.4114e-24
7.5	-0.00479	-4.085	1.29827e-24	-4.085	1.57623e-24	-4.085	1.74471e-24
7.6	-0.005	-4.075	1.69364e-24	-4.075	2.05882e-24	-4.075	2.28031e-24
7.7	-0.00519	-4.065	2.20106e-24	-4.065	2.67926e-24	-4.065	2.96963e-24
7.8	-0.00538	-4.055	2.85876e-24	-4.055	3.48347e-24	-4.055	3.86329e-24
7.9	-0.00556	-4.045	3.72146e-24	-4.045	4.53674e-24	-4.045	5.03299e-24
8	-0.00573	-4.035	4.86293e-24	-4.035	5.92738e-24	-4.035	6.57578e-24
8.1	-0.00589	-4.025	6.37729e-24	-4.025	7.76892e-24	-4.025	8.61688e-24
8.2	-0.00604	-4.015	8.37871e-24	-4.015	1.02008e-23	-4.015	1.13109e-23
8.3	-0.00619	-4.005	1.10001e-23	-4.005	1.33877e-23	-4.005	1.48421e-23
8.4	-0.00633	-4	1.24835e-23	-4	1.5192e-23	-4	1.68417e-23
8.5	-0.00646	-3.999	1.27873e-23	-3.999	1.55614e-23	-3.999	1.72512e-23
8.6	-0.00659	-3.997	1.34241e-23	-3.997	1.63363e-23	-3.997	1.81101e-23
8.7	-0.00671	-3.993	1.48252e-23	-3.993	1.80422e-23	-3.993	2.00016e-23
8.8	-0.00682	-3.985	1.82254e-23	-3.985	2.21911e-23	-3.985	2.46067e-23
8.9	-0.00693	-3.975	2.36383e-23	-3.975	2.88148e-23	-3.975	3.19698e-23
9	-0.00703	-3.965	3.05457e-23	-3.965	3.72826e-23	-3.965	4.13929e-23
9.1	-0.00713	-3.955	3.94368e-23	-3.955	4.81843e-23	-3.955	5.35278e-23
9.2	-0.00722	-3.945	5.1006e-23	-3.945	6.23515e-23	-3.945	6.92899e-23
9.3	-0.00731	-3.935	6.61853e-23	-3.935	8.09032e-23	-3.935	8.9911e-23
9.4	-0.0074	-3.925	8.61594e-23	-3.925	1.05272e-22	-3.925	1.16974e-22
9.5	-0.00748	-3.915	1.12363e-22	-3.915	1.37214e-22	-3.915	1.5243e-22
9.6	-0.00755	-3.905	1.46464e-22	-3.905	1.788e-22	-3.905	1.98596e-22
9.7	-0.00763	-3.9	1.65711e-22	-3.9	2.02281e-22	-3.9	2.24669e-22
9.8	-0.00769	-3.899	1.6965e-22	-3.899	2.07087e-22	-3.899	2.30006e-22
9.9	-0.00776	-3.897	1.77901e-22	-3.897	2.17157e-22	-3.897	2.41188e-22
10	-0.00782	-3.893	1.96021e-22	-3.893	2.39283e-22	-3.893	2.65767e-22
--	--	-3.885	2.39831e-22	-3.885	2.92889e-22	-3.885	3.25372e-22
--	--	-3.875	3.09236e-22	-3.875	3.78045e-22	-3.875	4.20196e-22
--	--	-3.865	3.97304e-22	-3.865	4.86299e-22	-3.865	5.40867e-22
--	--	-3.855	5.09892e-22	-3.855	6.24742e-22	-3.855	6.95244e-22
--	--	-3.845	6.55248e-22	-3.845	8.03289e-22	-3.845	8.94265e-22
--	--	-3.835	8.44385e-22	-3.835	1.0352e-21	-3.835	1.15256e-21
--	--	-3.825	1.09125e-21	-3.825	1.3374e-21	-3.825	1.48887e-21
--	--	-3.815	1.41272e-21	-3.815	1.73057e-21	-3.815	1.92618e-21
--	--	-3.805	1.82834e-21	-3.805	2.23905e-21	-3.805	2.4918e-21
--	--	-3.8	2.06229e-21	-3.8	2.52538e-21	-3.8	2.81036e-21
--	--	-3.799	2.11015e-21	-3.799	2.58396e-21	-3.799	2.87553e-21
--	--	-3.797	2.2103e-21	-3.797	2.70657e-21	-3.797	3.01195e-21
--	--	-3.793	2.42982e-21	-3.793	2.97545e-21	-3.793	3.31121e-21
--	--	-3.785	2.95857e-21	-3.785	3.62431e-21	-3.785	4.03402e-21
--	--	-3.775	3.79206e-21	-3.775	4.64983e-21	-3.775	5.17802e-21
--	--	-3.765	4.84375e-21	-3.765	5.94621e-21	-3.765	6.62569e-21
--	--	-3.755	6.17928e-21	-3.755	7.59328e-21	-3.755	8.46572e-21
--	--	-3.745	7.89028e-21	-3.745	9.70165e-21	-3.745	1.08205e-20
--	--	-3.735	1.00985e-20	-3.735	1.24184e-20	-3.735	1.38526e-20
--	--	-3.725	1.29577e-20	-3.725	1.59305e-20	-3.725	1.77693e-20
--	--	-3.715	1.6653e-20	-3.715	2.04658e-20	-3.715	2.28246e-20
--	--	-3.705	2.13993e-20	-3.705	2.62919e-20	-3.705	2.9319e-20
--	--	-3.7	2.40637e-20	-3.7	2.95636e-20	-3.7	3.29664e-20
--	--	-3.699	2.46084e-20	-3.699	3.02326e-20	-3.699	3.37122e-20
--	--	-3.697	2.57474e-20	-3.697	3.16314e-20	-3.697	3.52719e-20
--	--	-3.693	2.82388e-20	-3.693	3.46929e-20	-3.693	3.86861e-20
--	--	-3.685	3.42164e-20	-3.685	4.20509e-20	-3.685	4.68989e-20
--	--	-3.675	4.3592e-20	-3.675	5.36206e-20	-3.675	5.98294e-20
--	--	-3.665	5.53557e-20	-3.665	6.81639e-20	-3.665	7.61005e-20
--	--	-3.655	7.01959e-20	-3.655	8.65222e-20	-3.655	9.66492e-20
--	--	-3.645	8.90657e-20	-3.645	1.0985e-19	-3.645	1.22756e-19
--	--	-3.635	1.13224e-19	-3.635	1.39675e-19	-3.635	1.56114e-19
--	--	-3.625	1.44254e-19	-3.625	1.77928e-19	-3.625	1.98868e-19
--	--	-3.615	1.84061e-19	-3.615	2.26958e-19	-3.615	2.53641e-19
--	--	-3.605	2.34847e-19	-3.605	2.89516e-19	-3.605	3.23528e-19
--	--	-3.6	2.63277e-19	-3.6	3.24546e-19	-3.6	3.62665e-19
--	--	-3.599	2.69087e-19	-3.599	3.31705e-19	-3.599	3.70664e-19
--	--	-3.597	2.81222e-19	-3.597	3.4666e-19	-3.597	3.87374e-19
--	--	-3.593	3.07713e-19	-3.593	3.79322e-19	-3.593	4.23877e-19
--	--	-3.585	3.7102e-19	-3.585	4.57498e-19	-3.585	5.11314e-19
--	--	-3.575	4.69805e-19	-3.575	5.79778e-19	-3.575	6.48249e-19
--	--	-3.565	5.93058e-19	-3.565	7.32626e-19	-3.565	8.19592e-19
--	--	-3.555	7.47538e-19	-3.555	9.24335e-19	-3.555	1.03461e-18
--	--	-3.545	9.42515e-19	-3.545	1.16619e-18	-3.545	1.30586e-18
--	--	-3.535	1.19017e-18	-3.535	1.47303e-18	-3.535	1.6498e-18
--	--	-3.525	1.50577e-18	-3.525	1.86351e-18	-3.525	2.08722e-18
--	--	-3.515	1.9076e-18	-3.515	2.36028e-18	-3.515	2.64347e-18
--	--	-3.505	2.41681e-18	-3.505	2.9898e-18	-3.505	3.34834e-18
--	--	-3.5	2.70106e-18	-3.5	3.3413e-18	-3.5	3.74194e-18
--	--	-3.499	2.75912e-18	-3.499	3.41309e-18	-3.499	3.82234e-18
--	--	-3.497	2.88026e-18	-3.497	3.56291e-18	-3.497	3.99012e-18
--	--	-3.493	3.14417e-18	-3.493	3.88945e-18	-3.493	4.35586e-18
--	--	-3.485	3.77226e-18	-3.485	4.66769e-18	-3.485	5.22819e-18
--	--	-3.475	4.74727e-18	-3.475	5.87851e-18	-3.475	6.58698e-18
--	--	-3.465	5.95696e-18	-3.465	7.38351e-18	-3.465	8.2776e-18
--	--	-3.455	7.46342e-18	-3.455	9.25923e-18	-3.455	1.03859e-17
--	--	-3.445	9.35104e-18	-3.445	1.16089e-17	-3.445	1.30269e-17
--	--	-3.435	1.17301e-17	-3.435	1.45672e-17	-3.435	1.63506e-17
--	--	-3.425	1.4738e-17	-3.425	1.83031e-17	-3.425	2.05455e-17
--	--	-3.415	1.85394e-17	-3.415	2.30205e-17	-3.415	2.58405e-17
--	--	-3.405	2.33237e-17	-3.405	2.89577e-17	-3.405	3.25042e-17
		-3.4	2.59868e-17	-3.4	3.2263e-17	-3.4	3.62143e-17
		-3.399	2.65304e-17	-3.399	3.29378e-17	-3.399	3.69717e-17
		-3.397	2.76636e-17	-3.397	3.43445e-17	-3.397	3.85507e-17
		-3.393	3.0127e-17	-3.393	3.74036e-17	-3.393	4.19852e-17
		-3.38701	3.43116e-17	-3.38745	4.21757e-17	-3.38768	4.70915e-17
		-3.37968	4.02616e-17	-3.38075	4.87871e-17	-3.38128	5.41219e-17
		-3.37073	4.9008e-17	-3.3732	5.75008e-17	-3.37434	6.2908e-17
		-3.36073	6.10667e-17	-3.3649	6.88804e-17	-3.36677	7.41175e-17
		-3.35073	7.601e-17	-3.35589	8.37982e-17	-3.35891	8.77954e-17
		-3.34073	9.4642e-17	-3.34611	1.03785e-16	-3.35052	1.05227e-16
		-3.33073	1.17991e-16	-3.33611	1.29324e-16	-3.34188	1.26837e-16
		-3.32073	1.47314e-16	-3.32611	1.61348e-16	-3.33269	1.55006e-16
		-3.31073	1.8409e-16	-3.31611	2.0155e-16	-3.32323	1.90917e-16
		-3.30073	2.29994e-16	-3.30611	2.51909e-16	-3.31323	2.38576e-16
		-3.3	2.33412e-16	-3.3	2.86968e-16	-3.30323	2.98274e-16
		-3.299	2.38164e-16	-3.299	2.92822e-16	-3.3	3.18914e-16
		-3.29806	2.42707e-16	-3.29784	2.99765e-16	-3.299	3.25429e-16
		-3.29703	2.47788e-16	-3.2968	3.06136e-16	-3.29771	3.34044e-16
		-3.29605	2.52724e-16	-3.29562	3.13558e-16	-3.29652	3.42205e-16
		-3.29499	2.58188e-16	-3.29453	3.20519e-16	-3.29536	3.50338e-16
		-3.29397	2.63577e-16	-3.29331	3.28497e-16	-3.29414	3.59142e-16
		-3.29287	2.69489e-16	-3.29218	3.36132e-16	-3.29293	3.67994e-16
		-3.29179	2.754e-16	-3.29092	3.44756e-16	-3.29167	3.77538e-16
		-3.29064	2.81836e-16	-3.28973	3.53162e-16	-3.29042	3.87212e-16
		-3.28951	2.88353e-16	-3.28843	3.62541e-16	-3.28912	3.97607e-16
		-3.2883	2.95408e-16	-3.28718	3.71832e-16	-3.28781	4.08224e-16
		-3.2871	3.0263e-16	-3.28583	3.82093e-16	-3.28646	4.19601e-16
		-3.28584	3.10418e-16	-3.28451	3.92406e-16	-3.2851	4.31301e-16
		-3.28456	3.18468e-16	-3.28311	4.03701e-16	-3.28369	4.43815e-16
		-3.28323	3.27126e-16	-3.28171	4.15197e-16	-3.28226	4.56767e-16
		-3.28187	3.36154e-16	-3.28024	4.2771e-16	-3.28079	4.70601e-16
		-3.28045	3.4585e-16	-3.27877	4.40585e-16	-3.2793	4.85001e-16
		-3.27901	3.56018e-16	-3.27722	4.54528e-16	-3.27775	5.00372e-16
		-3.2775	3.66937e-16	-3.27566	4.68982e-16	-3.27618	5.16456e-16
		-3.27595	3.7847e-16	-3.27403	4.84591e-16	-3.27457	5.3359e-16
		-3.27433	3.90867e-16	-3.27238	5.00902e-16	-3.27292	5.51596e-16
		-3.27267	4.04037e-16	-3.27065	5.18488e-16	-3.27122	5.7079e-16
		-3.27094	4.18218e-16	-3.2689	5.36981e-16	-3.26948	5.91045e-16
		-3.26914	4.33379e-16	-3.26707	5.56903e-16	-3.26769	6.12652e-16
		-3.26727	4.49751e-16	-3.26521	5.77987e-16	-3.26586	6.35525e-16
		-3.26533	4.67353e-16	-3.26327	6.00706e-16	-3.26398	6.59963e-16
		-3.26331	4.86439e-16	-3.26128	6.24886e-16	-3.26204	6.85925e-16
		-3.2612	5.07094e-16	-3.25922	6.5098e-16	-3.26005	7.13708e-16
		-3.25899	5.296e-16	-3.25709	6.78906e-16	-3.25801	7.43332e-16
		-3.25668	5.54129e-16	-3.25489	7.09113e-16	-3.2559	7.75107e-16
		-3.25426	5.81026e-16	-3.25262	7.41623e-16	-3.25374	8.09116e-16
		-3.25172	6.10578e-16	-3.25026	7.76909e-16	-3.25151	8.45697e-16
		-3.24906	6.43239e-16	-3.24782	8.15106e-16	-3.24921	8.85007e-16
		-3.24625	6.79469e-16	-3.24528	8.56748e-16	-3.24684	9.27435e-16
		-3.24329	7.19911e-16	-3.24265	9.02115e-16	-3.2444	9.73229e-16
		-3.24016	7.65298e-16	-3.23992	9.51846e-16	-3.24188	1.02285e-15
		-3.23684	8.16605e-16	-3.23709	1.00641e-15	-3.23929	1.07668e-15
		-3.23333	8.7502e-16	-3.23413	1.06662e-15	-3.2366	1.13527e-15
		-3.22958	9.42115e-16	-3.23106	1.13322e-15	-3.23383	1.19917e-15
		-3.22559	1.01989e-15	-3.22786	1.20729e-15	-3.23097	1.26911e-15
		-3.22131	1.11101e-15	-3.22453	1.28995e-15	-3.22801	1.34583e-15
		-3.21672	1.21901e-15	-3.22105	1.38271e-15	-3.22495	1.43031e-15
		-3.21177	1.34869e-15	-3.21741	1.48728e-15	-3.22179	1.52359e-15
		-3.20641	1.50659e-15	-3.21361	1.60582e-15	-3.21852	1.62697e-15
		-3.2	1.72428e-15	-3.20964	1.74089e-15	-3.21513	1.74192e-15
		-3.199	1.75895e-15	-3.20547	1.8957e-15	-3.21161	1.87021e-15
		-3.19806	1.79227e-15	-3.2	2.12483e-15	-3.20798	2.01388e-15
		-3.19702	1.8296e-15	-3.19917	2.16033e-15	-3.2042	2.17539e-15
		-3.19603	1.86613e-15	-3.19782	2.21949e-15	-3.2	2.37225e-15
		-3.19496	1.90659e-15	-3.19626	2.28991e-15	-3.19925	2.40816e-15
		-3.19391	1.94684e-15	-3.19464	2.36591e-15	-3.19774	2.48229e-15
		-3.19279	1.991e-15	-3.19303	2.44398e-15	-3.1961	2.56536e-15
		-3.19169	2.03557e-15	-3.19151	2.51957e-15	-3.19447	2.65114e-15
		-3.19051	2.08413e-15	-3.19023	2.58554e-15	-3.19296	2.73329e-15
		-3.18934	2.13375e-15	-3.189	2.65039e-15	-3.1917	2.80304e-15
		-3.1881	2.18753e-15	-3.18766	2.72285e-15	-3.19042	2.87627e-15
		-3.18686	2.24312e-15	-3.18635	2.79536e-15	-3.18912	2.95311e-15
		-3.18554	2.30316e-15	-3.18495	2.87552e-15	-3.18778	3.03397e-15
		-3.18421	2.36582e-15	-3.18357	2.95695e-15	-3.18641	3.11904e-15
		-3.18282	2.43313e-15	-3.18209	3.04626e-15	-3.185	3.20878e-15
		-3.1814	2.50372e-15	-3.18062	3.13802e-15	-3.18357	3.30344e-15
		-3.17992	2.57954e-15	-3.17908	3.2376e-15	-3.18209	3.40355e-15
		-3.1784	2.65963e-15	-3.17752	3.34088e-15	-3.18058	3.50945e-15
		-3.17682	2.74577e-15	-3.1759	3.45264e-15	-3.17903	3.62147e-15
		-3.1752	2.83726e-15	-3.17425	3.56954e-15	-3.17744	3.73976e-15
		-3.1735	2.93578e-15	-3.17253	3.69575e-15	-3.17581	3.86518e-15
		-3.17176	3.04102e-15	-3.17078	3.8286e-15	-3.17415	3.99801e-15
		-3.16994	3.15465e-15	-3.16897	3.97187e-15	-3.17243	4.13917e-15
		-3.16805	3.27678e-15	-3.16711	4.12359e-15	-3.17068	4.28899e-15
		-3.16608	3.40909e-15	-3.16518	4.28729e-15	-3.16888	4.44843e-15
		-3.16404	3.55217e-15	-3.16316	4.46598e-15	-3.16703	4.61807e-15
		-3.1619	3.70792e-15	-3.16091	4.67268e-15	-3.16513	4.79899e-15
		-3.15967	3.87745e-15	-3.15826	4.93058e-15	-3.16318	4.992e-15
		-3.15731	4.06502e-15	-3.15488	5.28066e-15	-3.16117	5.19836e-15
		-3.15467	4.28582e-15	-3.15164	5.6384e-15	-3.15907	5.42369e-15
		-3.15155	4.56256e-15	-3.14797	6.07469e-15	-3.15675	5.68408e-15
		-3.14736	4.96638e-15	-3.14461	6.50155e-15	-3.15409	5.99888e-15
		-3.14355	5.3628e-15	-3.14088	7.01091e-15	-3.15092	6.39689e-15
		-3.13937	5.83542e-15	-3.1375	7.50546e-15	-3.14799	6.788e-15
		-3.13491	6.38755e-15	-3.13419	8.02333e-15	-3.14513	7.19066e-15
		-3.13032	7.01173e-15	-3.13097	8.5603e-15	-3.14239	7.5979e-15
		-3.12557	7.72571e-15	-3.12792	9.10349e-15	-3.13983	7.99929e-15
		-3.12075	8.52891e-15	-3.12485	9.68439e-15	-3.13735	8.40766e-15
		-3.11578	9.44938e-15	-3.12147	1.03721e-14	-3.13494	8.82295e-15
		-3.11074	1.04906e-14	-3.1173	1.1296e-14	-3.13262	9.2417e-15
		-3.10555	1.16911e-14	-3.11336	1.22471e-14	-3.1303	9.68273e-15
		-3.10027	1.30582e-14	-3.10891	1.34304e-14	-3.12788	1.01632e-14
		-3.1	1.31281e-14	-3.10483	1.46112e-14	-3.12544	1.06728e-14
		-3.09946	1.32693e-14	-3.10084	1.587e-14	-3.12292	1.12281e-14
		-3.09839	1.35581e-14	-3.1	1.6138e-14	-3.12019	1.18645e-14
		-3.09717	1.38947e-14	-3.09948	1.63067e-14	-3.11725	1.25948e-14
		-3.09606	1.42094e-14	-3.09844	1.66514e-14	-3.11422	1.33952e-14
		-3.095	1.45131e-14	-3.09721	1.7069e-14	-3.11118	1.42498e-14
		-3.09384	1.48553e-14	-3.09611	1.74501e-14	-3.10804	1.51954e-14
		-3.09273	1.51925e-14	-3.09485	1.79005e-14	-3.10467	1.62852e-14
		-3.09152	1.55675e-14	-3.09369	1.83233e-14	-3.10082	1.76362e-14
		-3.09033	1.59437e-14	-3.09239	1.88124e-14	-3.1	1.79291e-14
		-3.08906	1.63579e-14	-3.09116	1.92831e-14	-3.09958	1.80788e-14
		-3.08779	1.67799e-14	-3.08981	1.9818e-14	-3.09875	1.83834e-14
		-3.08645	1.72412e-14	-3.08851	2.0344e-14	-3.09709	1.90141e-14
		-3.0851	1.77176e-14	-3.0871	2.09334e-14	-3.09543	1.96629e-14
		-3.08367	1.82357e-14	-3.08573	2.15236e-14	-3.09392	2.02744e-14
		-3.08222	1.87737e-14	-3.08425	2.21777e-14	-3.09271	2.07771e-14
		-3.08071	1.93563e-14	-3.08279	2.2843e-14	-3.09132	2.13712e-14
		-3.07917	1.99672e-14	-3.08123	2.35742e-14	-3.09004	2.19323e-14
		-3.07757	2.06205e-14	-3.07968	2.43242e-14	-3.0886	2.25815e-14
		-3.076	2.12838e-14	-3.07805	2.51418e-14	-3.08725	2.32096e-14
		-3.07437	2.19932e-14	-3.07642	2.59868e-14	-3.08575	2.39238e-14
		-3.07275	2.27181e-14	-3.07476	2.68725e-14	-3.08432	2.46294e-14
		-3.07108	2.3493e-14	-3.07309	2.7791e-14	-3.08276	2.54206e-14
		-3.06943	2.42825e-14	-3.0714	2.87557e-14	-3.08124	2.62161e-14
		-3.06773	2.51194e-14	-3.0697	2.97594e-14	-3.07961	2.70985e-14
		-3.06605	2.59762e-14	-3.06798	3.08091e-14	-3.07801	2.7994e-14
		-3.06432	2.68853e-14	-3.06625	3.18948e-14	-3.07631	2.89781e-14
		-3.0626	2.78204e-14	-3.06451	3.30325e-14	-3.07466	2.99615e-14
		-3.06086	2.88017e-14	-3.06275	3.42128e-14	-3.07294	3.10279e-14
		-3.05912	2.98124e-14	-3.06098	3.54519e-14	-3.07126	3.21003e-14
		-3.05734	3.0875e-14	-3.0592	3.67274e-14	-3.06951	3.32613e-14
		-3.05557	3.19734e-14	-3.05741	3.80668e-14	-3.06779	3.4434e-14
		-3.05378	3.31235e-14	-3.05561	3.94497e-14	-3.06602	3.56881e-14
		-3.05199	3.43089e-14	-3.05379	4.0904e-14	-3.06428	3.69603e-14
		-3.05017	3.55525e-14	-3.05198	4.24002e-14	-3.06248	3.83208e-14
		-3.04836	3.68384e-14	-3.05014	4.39707e-14	-3.06071	3.97073e-14
		-3.04651	3.81899e-14	-3.04831	4.55909e-14	-3.0589	4.11793e-14
		-3.04466	3.9592e-14	-3.04645	4.72943e-14	-3.05711	4.26794e-14
		-3.04283	4.10349e-14	-3.0446	4.90469e-14	-3.05528	4.42732e-14
		-3.04096	4.25547e-14	-3.04273	5.0887e-14	-3.05347	4.59033e-14
		-3.0391	4.4124e-14	-3.04087	5.27852e-14	-3.05162	4.76284e-14
		-3.0372	4.57795e-14	-3.03898	5.47811e-14	-3.04979	4.93904e-14
		-3.03531	4.74947e-14	-3.03709	5.68459e-14	-3.04793	5.12568e-14
		-3.03338	4.93072e-14	-3.03518	5.90202e-14	-3.04608	5.31693e-14
		-3.03145	5.11919e-14	-3.03329	6.12464e-14	-3.0442	5.51882e-14
		-3.02948	5.31867e-14	-3.03137	6.35924e-14	-3.04234	5.72558e-14
		-3.02751	5.52685e-14	-3.02946	6.6016e-14	-3.04045	5.94412e-14
		-3.0255	5.74757e-14	-3.02752	6.85736e-14	-3.03857	6.16853e-14
		-3.02347	5.97876e-14	-3.02558	7.12231e-14	-3.03667	6.40479e-14
		-3.02146	6.21745e-14	-3.02362	7.40227e-14	-3.03478	6.64766e-14
		-3.01948	6.46216e-14	-3.02165	7.69312e-14	-3.03287	6.90368e-14
		-3.01744	6.726e-14	-3.01966	8.00084e-14	-3.03097	7.1675e-14
		-3.01541	6.99794e-14	-3.01766	8.32143e-14	-3.02903	7.44594e-14
		-3.01332	7.29101e-14	-3.01563	8.66104e-14	-3.02711	7.73359e-14
		-3.01124	7.59462e-14	-3.01359	9.01587e-14	-3.02515	8.03753e-14
		-3.0091	7.92172e-14	-3.01158	9.37931e-14	-3.02321	8.35234e-14
		-3.00696	8.26228e-14	-3.00956	9.76161e-14	-3.02123	8.68535e-14
		-3.00476	8.62913e-14	-3.00752	1.01628e-13	-3.01925	9.03062e-14
		-3.00256	9.01286e-14	-3.00546	1.05855e-13	-3.01731	9.38379e-14
		-3	9.48328e-14	-3.00339	1.10298e-13	-3.01531	9.76147e-14
		-2.99956	9.56488e-14	-3.00075	1.16266e-13	-3.01335	1.0149e-13
		-2.99868	9.73097e-14	-3	1.17981e-13	-3.01133	1.05635e-13
		-2.99739	9.98079e-14	-2.99963	1.18829e-13	-3.00933	1.09902e-13
		-2.99601	1.0255e-13	-2.9989	1.20551e-13	-3.00728	1.14465e-13
		-2.99475	1.05129e-13	-2.99743	1.24098e-13	-3.00525	1.19177e-13
		-2.99366	1.07396e-13	-2.99558	1.28727e-13	-3.00317	1.24216e-13
		-2.99236	1.10184e-13	-2.99372	1.33576e-13	-3.00034	1.31475e-13
		-2.99117	1.12799e-13	-2.99185	1.38623e-13	-3	1.32354e-13
		-2.98984	1.15794e-13	-2.99003	1.43744e-13	-2.99967	1.33215e-13
		-2.98857	1.18744e-13	-2.98834	1.4865e-13	-2.99901	1.34961e-13
		-2.98717	1.22066e-13	-2.98692	1.52864e-13	-2.99768	1.38547e-13
		-2.9858	1.25411e-13	-2.98542	1.57471e-13	-2.99618	1.42722e-13
		-2.98432	1.29131e-13	-2.98393	1.6221e-13	-2.99484	1.46587e-13
		-2.98285	1.32938e-13	-2.98235	1.67366e-13	-2.99354	1.50388e-13
		-2.98128	1.37115e-13	-2.98076	1.72723e-13	-2.99215	1.54612e-13
		-2.97971	1.4145e-13	-2.9791	1.78503e-13	-2.99079	1.58828e-13
		-2.97804	1.46184e-13	-2.97742	1.84547e-13	-2.98934	1.63472e-13
		-2.97642	1.50948e-13	-2.97568	1.90985e-13	-2.98791	1.68167e-13
		-2.97472	1.5609e-13	-2.97397	1.97557e-13	-2.9864	1.73303e-13
		-2.97305	1.61304e-13	-2.97221	2.04562e-13	-2.98489	1.78555e-13
		-2.97131	1.66924e-13	-2.97046	2.11748e-13	-2.98331	1.8427e-13
		-2.9696	1.72635e-13	-2.96866	2.19409e-13	-2.98172	1.90172e-13
		-2.96784	1.78711e-13	-2.96689	2.27206e-13	-2.98006	1.9657e-13
		-2.9661	1.84918e-13	-2.96506	2.35505e-13	-2.97839	2.03215e-13
		-2.9643	1.91526e-13	-2.96326	2.4399e-13	-2.97664	2.10374e-13
		-2.96252	1.98312e-13	-2.96141	2.53026e-13	-2.97491	2.17747e-13
		-2.96071	2.05459e-13	-2.95958	2.62242e-13	-2.97314	2.25518e-13
		-2.9589	2.12806e-13	-2.95771	2.72012e-13	-2.97138	2.33551e-13
		-2.95706	2.20558e-13	-2.95586	2.82013e-13	-2.96958	2.42029e-13
		-2.95522	2.28557e-13	-2.95396	2.92625e-13	-2.96777	2.50825e-13
		-2.95336	2.36947e-13	-2.95209	3.03473e-13	-2.96595	2.60001e-13
		-2.95151	2.45596e-13	-2.95018	3.1494e-13	-2.96412	2.69542e-13
		-2.94962	2.54685e-13	-2.94829	3.267e-13	-2.96228	2.79516e-13
		-2.94774	2.64085e-13	-2.94636	3.39146e-13	-2.96042	2.89912e-13
		-2.94584	2.73913e-13	-2.94445	3.51878e-13	-2.95856	3.00722e-13
		-2.94394	2.84079e-13	-2.9425	3.65334e-13	-2.95668	3.11975e-13
		-2.94202	2.94729e-13	-2.94058	3.79139e-13	-2.9548	3.23701e-13
		-2.9401	3.05776e-13	-2.93862	3.93744e-13	-2.9529	3.35934e-13
		-2.93817	3.17283e-13	-2.93668	4.08671e-13	-2.951	3.48627e-13
		-2.93623	3.29244e-13	-2.93471	4.24483e-13	-2.94909	3.61861e-13
		-2.93429	3.41729e-13	-2.93276	4.40687e-13	-2.94717	3.7562e-13
		-2.93233	3.54708e-13	-2.93077	4.57818e-13	-2.94523	3.89993e-13
		-2.93037	3.68223e-13	-2.92881	4.75371e-13	-2.9433	4.04866e-13
		-2.92841	3.82302e-13	-2.92681	4.9395e-13	-2.94135	4.20419e-13
		-2.92643	3.96994e-13	-2.92484	5.13023e-13	-2.93941	4.36547e-13
		-2.92446	4.1226e-13	-2.92284	5.33146e-13	-2.93745	4.53408e-13
		-2.92247	4.282e-13	-2.92085	5.53845e-13	-2.93549	4.70854e-13
		-2.92049	4.44794e-13	-2.91884	5.75706e-13	-2.93352	4.8912e-13
		-2.91849	4.62131e-13	-2.91685	5.98179e-13	-2.93155	5.0806e-13
		-2.91649	4.80141e-13	-2.91482	6.21899e-13	-2.92957	5.27832e-13
		-2.91449	4.98984e-13	-2.91282	6.46323e-13	-2.92759	5.48352e-13
		-2.91248	5.18589e-13	-2.91079	6.721e-13	-2.92559	5.69806e-13
		-2.91046	5.39059e-13	-2.90879	6.98606e-13	-2.9236	5.92067e-13
		-2.90845	5.60362e-13	-2.90675	7.26601e-13	-2.9216	6.15316e-13
		-2.90642	5.82627e-13	-2.90474	7.55382e-13	-2.91961	6.39476e-13
		-2.90441	6.05747e-13	-2.9027	7.85747e-13	-2.9176	6.64738e-13
		-2.90238	6.29917e-13	-2.9	8.28148e-13	-2.91559	6.9093e-13
		-2.9	6.59644e-13	-2.89959	8.34605e-13	-2.91357	7.18347e-13
		-2.89959	6.64752e-13	-2.89878	8.47725e-13	-2.91156	7.46811e-13
		-2.89878	6.75129e-13	-2.89714	8.74815e-13	-2.90954	7.7656e-13
		-2.89716	6.96555e-13	-2.8953	9.06634e-13	-2.90752	8.07451e-13
		-2.89564	7.17332e-13	-2.89335	9.41476e-13	-2.90549	8.39764e-13
		-2.8943	7.36015e-13	-2.89135	9.78703e-13	-2.90347	8.73255e-13
		-2.89315	7.52471e-13	-2.88933	1.01778e-12	-2.90097	9.16708e-13
		-2.89177	7.72726e-13	-2.88734	1.05761e-12	-2.9	9.33969e-13
		-2.8905	7.91819e-13	-2.8855	1.09592e-12	-2.8996	9.41052e-13
		-2.88909	8.13627e-13	-2.88396	1.12899e-12	-2.89881	9.55437e-13
		-2.88772	8.35249e-13	-2.8823	1.1659e-12	-2.89723	9.85112e-13
		-2.88624	8.59542e-13	-2.88065	1.20346e-12	-2.89513	1.02597e-12
		-2.88477	8.84162e-13	-2.8789	1.24481e-12	-2.89316	1.06584e-12
		-2.88319	9.11498e-13	-2.87716	1.28735e-12	-2.89136	1.10369e-12
		-2.88162	9.39516e-13	-2.87533	1.33346e-12	-2.88986	1.1362e-12
		-2.87994	9.70347e-13	-2.87356	1.37981e-12	-2.88837	1.16928e-12
		-2.87826	1.00241e-12	-2.8717	1.42999e-12	-2.8868	1.20528e-12
		-2.87651	1.03666e-12	-2.86988	1.48078e-12	-2.88523	1.24228e-12
		-2.87479	1.07162e-12	-2.86799	1.53568e-12	-2.88359	1.28239e-12
		-2.87301	1.10898e-12	-2.86615	1.59078e-12	-2.88194	1.32398e-12
		-2.87123	1.14737e-12	-2.86423	1.65031e-12	-2.88021	1.36893e-12
		-2.86941	1.18829e-12	-2.86235	1.71041e-12	-2.87846	1.41585e-12
		-2.86761	1.22992e-12	-2.8604	1.77527e-12	-2.87665	1.4662e-12
		-2.86575	1.27434e-12	-2.85851	1.84044e-12	-2.87483	1.51865e-12
		-2.86391	1.31977e-12	-2.85654	1.91066e-12	-2.873	1.57337e-12
		-2.86202	1.36827e-12	-2.85462	1.98156e-12	-2.87114	1.63053e-12
		-2.86016	1.41752e-12	-2.85262	2.05792e-12	-2.86927	1.6903e-12
		-2.85824	1.47002e-12	-2.85068	2.13463e-12	-2.86738	1.75289e-12
		-2.85635	1.5236e-12	-2.84867	2.21726e-12	-2.86549	1.81767e-12
		-2.8544	1.58074e-12	-2.84671	2.30064e-12	-2.86357	1.88561e-12
		-2.85249	1.63874e-12	-2.84468	2.3902e-12	-2.86166	1.95613e-12
		-2.85053	1.70056e-12	-2.8427	2.48045e-12	-2.85971	2.03022e-12
		-2.84859	1.76357e-12	-2.84066	2.57744e-12	-2.85777	2.1066e-12
		-2.8466	1.83072e-12	-2.83866	2.67556e-12	-2.85581	2.18688e-12
		-2.84464	1.89885e-12	-2.83661	2.7804e-12	-2.85385	2.26988e-12
		-2.84263	1.97153e-12	-2.8346	2.88674e-12	-2.85186	2.35719e-12
		-2.84066	2.04557e-12	-2.83253	3.00044e-12	-2.84989	2.44696e-12
		-2.83863	2.12428e-12	-2.83051	3.11577e-12	-2.84788	2.54152e-12
		-2.83665	2.20444e-12	-2.82844	3.23888e-12	-2.84589	2.63901e-12
		-2.8346	2.28976e-12	-2.8264	3.36408e-12	-2.84387	2.74151e-12
		-2.8326	2.37691e-12	-2.82431	3.49767e-12	-2.84186	2.84701e-12
		-2.83055	2.46921e-12	-2.82227	3.63339e-12	-2.83983	2.95808e-12
		-2.82852	2.56375e-12	-2.82018	3.77831e-12	-2.8378	3.07267e-12
		-2.82646	2.66402e-12	-2.81812	3.92586e-12	-2.83576	3.19278e-12
		-2.82442	2.7666e-12	-2.81602	4.08294e-12	-2.83372	3.31694e-12
		-2.82235	2.87533e-12	-2.81396	4.24315e-12	-2.83167	3.44727e-12
		-2.8203	2.98685e-12	-2.81184	4.41382e-12	-2.82962	3.58178e-12
		-2.81822	3.105e-12	-2.80978	4.58768e-12	-2.82755	3.72296e-12
		-2.81616	3.22604e-12	-2.80766	4.77288e-12	-2.8255	3.86894e-12
		-2.81407	3.35442e-12	-2.80558	4.96169e-12	-2.82342	4.02203e-12
		-2.812	3.48615e-12	-2.80346	5.16247e-12	-2.82136	4.18026e-12
		-2.8099	3.62546e-12	-2.80073	5.43488e-12	-2.81927	4.34639e-12
		-2.80782	3.76862e-12	-2.8	5.50918e-12	-2.8172	4.51816e-12
		-2.80571	3.91993e-12	-2.79962	5.54805e-12	-2.81511	4.69827e-12
		-2.80363	4.07527e-12	-2.79886	5.62692e-12	-2.81303	4.88474e-12
		-2.80111	4.27355e-12	-2.79733	5.78923e-12	-2.81093	5.08032e-12
		-2.8	4.36203e-12	-2.79548	5.99299e-12	-2.80885	5.28254e-12
		-2.79958	4.39598e-12	-2.79352	6.21732e-12	-2.80675	5.49479e-12
		-2.79874	4.46497e-12	-2.79155	6.45026e-12	-2.80466	5.71413e-12
		-2.79705	4.60739e-12	-2.7897	6.67788e-12	-2.80255	5.94424e-12
		-2.79542	4.74968e-12	-2.78811	6.87883e-12	-2.8	6.23672e-12
		-2.79395	4.88194e-12	-2.78657	7.07961e-12	-2.79958	6.28541e-12
		-2.79277	4.9902e-12	-2.7849	7.30315e-12	-2.79874	6.38433e-12
		-2.79126	5.13217e-12	-2.78326	7.53031e-12	-2.79705	6.58854e-12
		-2.7898	5.27396e-12	-2.7815	7.78093e-12	-2.79486	6.86523e-12
		-2.7884	5.41338e-12	-2.77975	8.03898e-12	-2.79275	7.14236e-12
		-2.78686	5.57114e-12	-2.77791	8.32025e-12	-2.79076	7.41442e-12
		-2.78535	5.73006e-12	-2.77606	8.61289e-12	-2.789	7.66174e-12
		-2.78372	5.90743e-12	-2.77417	8.92201e-12	-2.78755	7.87241e-12
		-2.78209	6.08903e-12	-2.77228	9.24114e-12	-2.78575	8.14151e-12
		-2.78036	6.28906e-12	-2.77035	9.57878e-12	-2.78408	8.4003e-12
		-2.77862	6.49699e-12	-2.76841	9.92884e-12	-2.78233	8.67888e-12
		-2.77678	6.72364e-12	-2.76645	1.02963e-11	-2.78056	8.97036e-12
		-2.77499	6.95062e-12	-2.7645	1.06766e-11	-2.77873	9.28384e-12
		-2.77312	7.1976e-12	-2.76251	1.10765e-11	-2.77687	9.61191e-12
		-2.77128	7.44716e-12	-2.76051	1.14918e-11	-2.77494	9.96419e-12
		-2.76936	7.7181e-12	-2.7585	1.19261e-11	-2.77304	1.03224e-11
		-2.76749	7.98945e-12	-2.75649	1.23763e-11	-2.77109	1.07059e-11
		-2.76554	8.28346e-12	-2.75445	1.28481e-11	-2.76915	1.10979e-11
		-2.76364	8.58006e-12	-2.7524	1.33387e-11	-2.76716	1.15175e-11
		-2.76164	8.90101e-12	-2.75035	1.38493e-11	-2.7652	1.19435e-11
		-2.75971	9.22313e-12	-2.74829	1.4381e-11	-2.76318	1.23989e-11
		-2.7577	9.57076e-12	-2.74621	1.49356e-11	-2.7612	1.28633e-11
		-2.75573	9.92176e-12	-2.74413	1.55125e-11	-2.75915	1.33599e-11
		-2.75368	1.03004e-11	-2.74204	1.61128e-11	-2.75714	1.38634e-11
		-2.7517	1.06803e-11	-2.73994	1.67385e-11	-2.75507	1.44016e-11
		-2.74963	1.10902e-11	-2.73783	1.73905e-11	-2.75304	1.49496e-11
		-2.74762	1.15038e-11	-2.73573	1.80675e-11	-2.75095	1.55341e-11
		-2.74553	1.19482e-11	-2.7336	1.87743e-11	-2.74891	1.61276e-11
		-2.7435	1.23961e-11	-2.73148	1.95096e-11	-2.7468	1.67612e-11
		-2.74139	1.28777e-11	-2.72935	2.02748e-11	-2.74473	1.74069e-11
		-2.73934	1.33652e-11	-2.72721	2.10719e-11	-2.74261	1.80922e-11
		-2.73722	1.38856e-11	-2.72507	2.19029e-11	-2.74053	1.8792e-11
		-2.73515	1.44144e-11	-2.72292	2.27669e-11	-2.7384	1.95355e-11
		-2.73301	1.49794e-11	-2.72077	2.36681e-11	-2.7363	2.02942e-11
		-2.73093	1.55528e-11	-2.71862	2.46065e-11	-2.73416	2.10991e-11
		-2.72878	1.61649e-11	-2.71646	2.5584e-11	-2.73204	2.19225e-11
		-2.72668	1.67881e-11	-2.71429	2.66022e-11	-2.72989	2.2795e-11
		-2.72452	1.74521e-11	-2.71212	2.76641e-11	-2.72777	2.36871e-11
		-2.7224	1.81282e-11	-2.70995	2.87686e-11	-2.72561	2.46333e-11
		-2.72024	1.88493e-11	-2.70778	2.99208e-11	-2.72348	2.56012e-11
		-2.71811	1.95843e-11	-2.7056	3.11196e-11	-2.72131	2.66263e-11
		-2.71593	2.03665e-11	-2.70343	3.23687e-11	-2.71916	2.76769e-11
		-2.71379	2.11655e-11	-2.70041	3.41958e-11	-2.71699	2.87889e-11
		-2.71161	2.20157e-11	-2.7	3.44482e-11	-2.71484	2.99281e-11
		-2.70946	2.28829e-11	-2.69964	3.467e-11	-2.71265	3.11349e-11
		-2.70727	2.38063e-11	-2.69892	3.51194e-11	-2.7105	3.23711e-11
		-2.70512	2.47477e-11	-2.69747	3.6042e-11	-2.70831	3.36795e-11
		-2.70292	2.57494e-11	-2.69585	3.71139e-11	-2.70615	3.50212e-11
		-2.7	2.7155e-11	-2.69438	3.81027e-11	-2.70396	3.64389e-11
		-2.69956	2.73681e-11	-2.69288	3.91436e-11	-2.70148	3.81155e-11
		-2.69868	2.78011e-11	-2.69135	4.02398e-11	-2.7	3.91455e-11
		-2.69692	2.86953e-11	-2.68977	4.13971e-11	-2.69952	3.94818e-11
		-2.69519	2.96067e-11	-2.68815	4.26197e-11	-2.69856	4.01662e-11
		-2.69358	3.0474e-11	-2.68649	4.39143e-11	-2.69664	4.15834e-11
		-2.69225	3.12099e-11	-2.68478	4.52865e-11	-2.69449	4.32392e-11
		-2.69073	3.20735e-11	-2.68302	4.6744e-11	-2.69223	4.50407e-11
		-2.6893	3.29096e-11	-2.68121	4.82941e-11	-2.68996	4.69352e-11
		-2.68771	3.38679e-11	-2.67935	4.99432e-11	-2.68775	4.88513e-11
		-2.68616	3.48224e-11	-2.67744	5.1693e-11	-2.68574	5.06564e-11
		-2.68447	3.58977e-11	-2.67546	5.35599e-11	-2.68413	5.21524e-11
		-2.6828	3.69939e-11	-2.67351	5.54784e-11	-2.68216	5.40393e-11
		-2.68101	3.82059e-11	-2.6715	5.75142e-11	-2.68033	5.58467e-11
		-2.67921	3.94614e-11	-2.6695	5.96164e-11	-2.67838	5.78537e-11
		-2.6773	4.08415e-11	-2.66745	6.18495e-11	-2.67645	5.98984e-11
		-2.67543	4.22384e-11	-2.66542	6.41342e-11	-2.6744	6.21494e-11
		-2.67348	4.37428e-11	-2.66334	6.65613e-11	-2.67244	6.43839e-11
		-2.67155	4.52774e-11	-2.66128	6.90555e-11	-2.67036	6.68341e-11
		-2.66956	4.69289e-11	-2.65916	7.17047e-11	-2.66835	6.92855e-11
		-2.66759	4.8605e-11	-2.65708	7.4409e-11	-2.66624	7.1963e-11
		-2.66556	5.03987e-11	-2.65495	7.72847e-11	-2.66421	7.4628e-11
		-2.66356	5.223e-11	-2.65283	8.0232e-11	-2.66207	7.7536e-11
		-2.66149	5.41904e-11	-2.65068	8.33526e-11	-2.66001	8.04487e-11
		-2.65946	5.61824e-11	-2.64854	8.65481e-11	-2.65784	8.36099e-11
		-2.65737	5.83082e-11	-2.64637	8.99357e-11	-2.65576	8.67724e-11
		-2.6553	6.04793e-11	-2.64421	9.34105e-11	-2.65358	9.02033e-11
		-2.65317	6.27963e-11	-2.64202	9.70761e-11	-2.65146	9.36535e-11
		-2.65109	6.51478e-11	-2.63985	1.00847e-10	-2.64927	9.73652e-11
		-2.64894	6.76598e-11	-2.63764	1.0483e-10	-2.64713	1.01111e-10
		-2.64682	7.02212e-11	-2.63545	1.08911e-10	-2.64492	1.05141e-10
		-2.64465	7.2943e-11	-2.63323	1.13228e-10	-2.64277	1.09205e-10
		-2.64251	7.57196e-11	-2.63103	1.17664e-10	-2.64054	1.13568e-10
		-2.64032	7.86739e-11	-2.6288	1.22336e-10	-2.63837	1.17983e-10
		-2.63817	8.16901e-11	-2.62659	1.27148e-10	-2.63613	1.22712e-10
		-2.63597	8.48878e-11	-2.62434	1.32222e-10	-2.63395	1.27497e-10
		-2.63379	8.81631e-11	-2.62212	1.37435e-10	-2.6317	1.32624e-10
		-2.63157	9.16349e-11	-2.61987	1.42939e-10	-2.62951	1.37814e-10
		-2.62938	9.51838e-11	-2.61764	1.486e-10	-2.62725	1.43368e-10
		-2.62715	9.89507e-11	-2.61538	1.54566e-10	-2.62504	1.49003e-10
		-2.62495	1.02808e-10	-2.61314	1.60712e-10	-2.62278	1.55019e-10
		-2.6227	1.0689e-10	-2.61087	1.67187e-10	-2.62057	1.6113e-10
		-2.62049	1.1108e-10	-2.60863	1.73852e-10	-2.61829	1.67659e-10
		-2.61823	1.15515e-10	-2.60635	1.80879e-10	-2.61607	1.74283e-10
		-2.61601	1.20061e-10	-2.6041	1.88103e-10	-2.61379	1.81362e-10
		-2.61375	1.24878e-10	-2.60153	1.96748e-10	-2.61156	1.88552e-10
		-2.61151	1.29819e-10	-2.6	2.02045e-10	-2.60928	1.96223e-10
		-2.60924	1.35045e-10	-2.5995	2.03775e-10	-2.60704	2.04025e-10
		-2.607	1.40413e-10	-2.59851	2.07293e-10	-2.60476	2.12335e-10
		-2.60473	1.46079e-10	-2.59652	2.14578e-10	-2.60252	2.20788e-10
		-2.60248	1.519e-10	-2.59442	2.22594e-10	-2.6	2.30753e-10
		-2.6	1.58613e-10	-2.59234	2.30806e-10	-2.59955	2.32533e-10
		-2.59955	1.59838e-10	-2.59043	2.38588e-10	-2.59866	2.3615e-10
		-2.59865	1.62328e-10	-2.58888	2.4509e-10	-2.59687	2.43612e-10
		-2.59686	1.67466e-10	-2.58702	2.53127e-10	-2.5947	2.52989e-10
		-2.59496	1.73055e-10	-2.58531	2.60732e-10	-2.59242	2.63291e-10
		-2.5931	1.7876e-10	-2.58341	2.69478e-10	-2.59016	2.73894e-10
		-2.59138	1.84176e-10	-2.58158	2.78169e-10	-2.58807	2.84029e-10
		-2.58996	1.8875e-10	-2.57959	2.87995e-10	-2.58636	2.92594e-10
		-2.58823	1.94482e-10	-2.57764	2.97899e-10	-2.58443	3.0259e-10
		-2.58659	2.00078e-10	-2.57554	3.08955e-10	-2.58261	3.12325e-10
		-2.58486	2.0617e-10	-2.57351	3.19971e-10	-2.58059	3.23464e-10
		-2.5831	2.12567e-10	-2.57138	3.32013e-10	-2.57865	3.34566e-10
		-2.58125	2.19487e-10	-2.56931	3.44112e-10	-2.57654	3.47024e-10
		-2.57936	2.26796e-10	-2.56713	3.57306e-10	-2.57449	3.59628e-10
		-2.57738	2.34708e-10	-2.56503	3.70491e-10	-2.57235	3.73238e-10
		-2.57539	2.42923e-10	-2.56283	3.84829e-10	-2.57025	3.8702e-10
		-2.57337	2.51567e-10	-2.56069	3.99254e-10	-2.56808	4.01894e-10
		-2.57133	2.60583e-10	-2.55845	4.1488e-10	-2.56594	4.17017e-10
		-2.56926	2.70096e-10	-2.55629	4.3055e-10	-2.56374	4.33158e-10
		-2.56718	2.79943e-10	-2.55403	4.47521e-10	-2.56157	4.49643e-10
		-2.56507	2.90296e-10	-2.55183	4.64637e-10	-2.55934	4.67246e-10
		-2.56295	3.01057e-10	-2.54956	4.83012e-10	-2.55715	4.85198e-10
		-2.56079	3.124e-10	-2.54734	5.01604e-10	-2.5549	5.04295e-10
		-2.55865	3.24086e-10	-2.54504	5.21573e-10	-2.55268	5.23842e-10
		-2.55646	3.36411e-10	-2.54281	5.41753e-10	-2.5504	5.44617e-10
		-2.55428	3.49161e-10	-2.54049	5.63388e-10	-2.54817	5.65811e-10
		-2.55207	3.62572e-10	-2.53824	5.85333e-10	-2.54588	5.88358e-10
		-2.54986	3.76399e-10	-2.53591	6.0877e-10	-2.54362	6.11417e-10
		-2.54762	3.90972e-10	-2.53364	6.3257e-10	-2.54131	6.35824e-10
		-2.54539	4.06033e-10	-2.5313	6.58011e-10	-2.53904	6.60852e-10
		-2.54313	4.21809e-10	-2.52902	6.83811e-10	-2.53672	6.87354e-10
		-2.54088	4.38161e-10	-2.52667	7.11385e-10	-2.53443	7.14463e-10
		-2.5386	4.55325e-10	-2.52437	7.39412e-10	-2.5321	7.43201e-10
		-2.53633	4.73029e-10	-2.52202	7.69275e-10	-2.5298	7.7262e-10
		-2.53403	4.91647e-10	-2.51971	7.99694e-10	-2.52746	8.03743e-10
		-2.53175	5.10899e-10	-2.51735	8.32088e-10	-2.52515	8.35671e-10
		-2.52944	5.31061e-10	-2.51503	8.65073e-10	-2.52281	8.69398e-10
		-2.52713	5.51958e-10	-2.51266	9.00225e-10	-2.52049	9.04012e-10
		-2.52481	5.73862e-10	-2.51034	9.35996e-10	-2.51813	9.40607e-10
		-2.5225	5.96515e-10	-2.50796	9.74111e-10	-2.51581	9.78112e-10
		-2.52016	6.20298e-10	-2.50564	1.0129e-09	-2.51345	1.0178e-09
		-2.51784	6.44904e-10	-2.50326	1.05419e-09	-2.51112	1.05846e-09
		-2.51549	6.70701e-10	-2.5	1.11395e-09	-2.50875	1.10147e-09
		-2.51316	6.97436e-10	-2.49952	1.12275e-09	-2.50642	1.14555e-09
		-2.51081	7.25432e-10	-2.49857	1.14062e-09	-2.50405	1.19214e-09
		-2.50847	7.54447e-10	-2.49667	1.17752e-09	-2.50116	1.25178e-09
		-2.50611	7.84829e-10	-2.49423	1.22682e-09	-2.5	1.27611e-09
		-2.50376	8.16286e-10	-2.49181	1.27774e-09	-2.49954	1.28595e-09
		-2.50058	8.61312e-10	-2.48942	1.33008e-09	-2.49861	1.30594e-09
		-2.5	8.69617e-10	-2.48714	1.38187e-09	-2.49675	1.34718e-09
		-2.4996	8.75408e-10	-2.48513	1.42905e-09	-2.49453	1.39835e-09
		-2.49879	8.87145e-10	-2.48331	1.47315e-09	-2.49226	1.45276e-09
		-2.49718	9.1126e-10	-2.48122	1.52564e-09	-2.49015	1.50504e-09
		-2.49521	9.41834e-10	-2.47925	1.57655e-09	-2.48843	1.54894e-09
		-2.49306	9.76256e-10	-2.47706	1.63523e-09	-2.48642	1.60196e-09
		-2.49082	1.01368e-09	-2.47496	1.69365e-09	-2.48458	1.65199e-09
		-2.4885	1.05381e-09	-2.47272	1.75798e-09	-2.48249	1.71076e-09
		-2.48614	1.09624e-09	-2.47057	1.82206e-09	-2.48053	1.76791e-09
		-2.4838	1.14e-09	-2.4683	1.89242e-09	-2.47835	1.83364e-09
		-2.48159	1.18295e-09	-2.4661	1.96289e-09	-2.47626	1.89879e-09
		-2.47968	1.22115e-09	-2.4638	2.03929e-09	-2.47398	1.9724e-09
		-2.47756	1.26514e-09	-2.46156	2.11629e-09	-2.47184	2.04415e-09
		-2.47551	1.30911e-09	-2.45923	2.19971e-09	-2.46954	2.12433e-09
		-2.47335	1.35706e-09	-2.45696	2.28358e-09	-2.46734	2.20327e-09
		-2.47124	1.40546e-09	-2.4546	2.37416e-09	-2.46501	2.29071e-09
		-2.46902	1.45813e-09	-2.4523	2.46571e-09	-2.46278	2.37678e-09
		-2.46687	1.51121e-09	-2.44992	2.56409e-09	-2.46042	2.47191e-09
		-2.46462	1.5685e-09	-2.4476	2.66353e-09	-2.45816	2.56625e-09
		-2.46242	1.62666e-09	-2.4452	2.77044e-09	-2.45578	2.6693e-09
		-2.46012	1.68941e-09	-2.44286	2.87851e-09	-2.45349	2.77205e-09
		-2.45789	1.75263e-09	-2.44044	2.99436e-09	-2.45109	2.88418e-09
		-2.45557	1.82084e-09	-2.43808	3.11192e-09	-2.44878	2.99585e-09
		-2.4533	1.89e-09	-2.43565	3.23745e-09	-2.44636	3.11744e-09
		-2.45095	1.96401e-09	-2.43328	3.36499e-09	-2.44402	3.23909e-09
		-2.44866	2.03919e-09	-2.43083	3.50131e-09	-2.44159	3.37077e-09
		-2.44628	2.11972e-09	-2.42844	3.63951e-09	-2.43924	3.50287e-09
		-2.44396	2.20144e-09	-2.42599	3.78733e-09	-2.43679	3.64586e-09
		-2.44157	2.28873e-09	-2.42359	3.93728e-09	-2.43443	3.78902e-09
		-2.43922	2.37768e-09	-2.42113	4.09745e-09	-2.43197	3.94403e-09
		-2.43681	2.47231e-09	-2.41872	4.26028e-09	-2.4296	4.09942e-09
		-2.43445	2.56885e-09	-2.41625	4.43376e-09	-2.42713	4.2673e-09
		-2.43202	2.67167e-09	-2.41383	4.61043e-09	-2.42474	4.43603e-09
		-2.42964	2.77635e-09	-2.41136	4.79846e-09	-2.42227	4.61778e-09
		-2.4272	2.88788e-09	-2.40894	4.99001e-09	-2.41987	4.80081e-09
		-2.42481	3.00164e-09	-2.40646	5.19374e-09	-2.4174	4.99774e-09
		-2.42236	3.12249e-09	-2.40404	5.40122e-09	-2.41499	5.19616e-09
		-2.41995	3.24607e-09	-2.40086	5.68726e-09	-2.41251	5.40961e-09
		-2.41749	3.37718e-09	-2.4	5.7658e-09	-2.4101	5.62461e-09
		-2.41508	3.51129e-09	-2.39956	5.80667e-09	-2.40761	5.85587e-09
		-2.41261	3.65368e-09	-2.39867	5.88957e-09	-2.4052	6.08873e-09
		-2.41019	3.7991e-09	-2.39689	6.06016e-09	-2.40272	6.33902e-09
		-2.40771	3.95361e-09	-2.39482	6.2656e-09	-2.4	6.62448e-09
		-2.40528	4.11124e-09	-2.39282	6.46997e-09	-2.3995	6.67719e-09
		-2.40281	4.27862e-09	-2.39117	6.64347e-09	-2.39851	6.78429e-09
		-2.4	4.47709e-09	-2.38915	6.86265e-09	-2.39652	7.00544e-09
		-2.3995	4.51239e-09	-2.38726	7.07407e-09	-2.39411	7.2829e-09
		-2.39851	4.58413e-09	-2.38526	7.30479e-09	-2.3916	7.58556e-09
		-2.39653	4.73224e-09	-2.38325	7.54475e-09	-2.38915	7.89146e-09
		-2.39437	4.89936e-09	-2.38113	7.80571e-09	-2.38697	8.17304e-09
		-2.39215	5.07768e-09	-2.37898	8.07969e-09	-2.3851	8.42275e-09
		-2.38995	5.26038e-09	-2.37674	8.37534e-09	-2.38286	8.7328e-09
		-2.38789	5.43677e-09	-2.37446	8.68766e-09	-2.3808	9.02677e-09
		-2.38615	5.5908e-09	-2.37217	9.01207e-09	-2.37851	9.36565e-09
		-2.38412	5.77497e-09	-2.36985	9.35399e-09	-2.37631	9.70201e-09
		-2.38221	5.95482e-09	-2.36751	9.71061e-09	-2.37392	1.0082e-08
		-2.38007	6.16248e-09	-2.36514	1.00847e-08	-2.37167	1.04537e-08
		-2.37798	6.3718e-09	-2.36277	1.04733e-08	-2.36924	1.0868e-08
		-2.3757	6.60875e-09	-2.36037	1.0882e-08	-2.36693	1.12772e-08
		-2.37355	6.8403e-09	-2.35795	1.13072e-08	-2.36448	1.17291e-08
		-2.37122	7.09924e-09	-2.35553	1.17512e-08	-2.36214	1.21757e-08
		-2.369	7.3558e-09	-2.35309	1.22143e-08	-2.35966	1.26679e-08
		-2.36663	7.63869e-09	-2.35063	1.26987e-08	-2.35728	1.31566e-08
		-2.36436	7.9193e-09	-2.34817	1.32012e-08	-2.35478	1.36905e-08
		-2.36195	8.22803e-09	-2.34569	1.37279e-08	-2.35237	1.42236e-08
		-2.35963	8.53661e-09	-2.34321	1.42746e-08	-2.34985	1.48045e-08
		-2.3572	8.87152e-09	-2.34071	1.48457e-08	-2.34742	1.53835e-08
		-2.35484	9.20855e-09	-2.33821	1.54399e-08	-2.34488	1.60144e-08
		-2.35237	9.57413e-09	-2.33569	1.60595e-08	-2.34243	1.66442e-08
		-2.34998	9.94047e-09	-2.33318	1.67039e-08	-2.33988	1.73279e-08
		-2.34749	1.03375e-08	-2.33065	1.7377e-08	-2.33741	1.8013e-08
		-2.34507	1.07376e-08	-2.32813	1.80751e-08	-2.33485	1.87534e-08
		-2.34256	1.11676e-08	-2.32559	1.88054e-08	-2.33237	1.94971e-08
		-2.34012	1.16028e-08	-2.32305	1.95621e-08	-2.32979	2.02998e-08
		-2.33759	1.20701e-08	-2.3205	2.03539e-08	-2.3273	2.11061e-08
		-2.33512	1.25422e-08	-2.31796	2.11744e-08	-2.32472	2.19765e-08
		-2.33257	1.30495e-08	-2.31541	2.20324e-08	-2.32222	2.28501e-08
		-2.33009	1.35622e-08	-2.31286	2.29219e-08	-2.31963	2.37935e-08
		-2.32753	1.41122e-08	-2.3103	2.38514e-08	-2.31713	2.47398e-08
		-2.32504	1.46694e-08	-2.30775	2.48152e-08	-2.31453	2.57621e-08
		-2.32247	1.52653e-08	-2.30518	2.58217e-08	-2.31203	2.67869e-08
		-2.31996	1.58706e-08	-2.30263	2.68649e-08	-2.30943	2.78938e-08
		-2.31738	1.65166e-08	-2.3	2.79847e-08	-2.30692	2.90033e-08
		-2.31486	1.71735e-08	-2.29949	2.82036e-08	-2.30432	3.02011e-08
		-2.31228	1.78744e-08	-2.29847	2.86484e-08	-2.3011	3.17614e-08
		-2.30975	1.85867e-08	-2.29643	2.95662e-08	-2.3	3.23025e-08
		-2.30716	1.93465e-08	-2.29391	3.07424e-08	-2.29951	3.25442e-08
		-2.30463	2.01184e-08	-2.29089	3.22169e-08	-2.29854	3.30348e-08
		-2.30171	2.10506e-08	-2.28812	3.36316e-08	-2.29659	3.40457e-08
		-2.3	2.16097e-08	-2.28555	3.4997e-08	-2.29436	3.52437e-08
		-2.29944	2.1794e-08	-2.28332	3.62232e-08	-2.29229	3.63899e-08
		-2.29833	2.2169e-08	-2.28119	3.74303e-08	-2.29038	3.74803e-08
		-2.29609	2.2945e-08	-2.27884	3.88125e-08	-2.28823	3.87472e-08
		-2.29391	2.37285e-08	-2.27656	4.01966e-08	-2.28619	3.99848e-08
		-2.2919	2.44759e-08	-2.27408	4.17579e-08	-2.28395	4.13962e-08
		-2.29021	2.51179e-08	-2.27173	4.32953e-08	-2.28178	4.28061e-08
		-2.28822	2.58994e-08	-2.26922	4.50009e-08	-2.27942	4.43912e-08
		-2.28635	2.66521e-08	-2.2668	4.66984e-08	-2.27712	4.60007e-08
		-2.28426	2.75233e-08	-2.26426	4.85579e-08	-2.27465	4.77823e-08
		-2.28222	2.83991e-08	-2.2618	5.04139e-08	-2.27225	4.95896e-08
		-2.28	2.93863e-08	-2.25922	5.24444e-08	-2.26975	5.15345e-08
		-2.27778	3.04024e-08	-2.25673	5.44733e-08	-2.26729	5.35196e-08
		-2.2754	3.15359e-08	-2.25412	5.66796e-08	-2.26475	5.56509e-08
		-2.27311	3.26625e-08	-2.25159	5.88976e-08	-2.26226	5.78146e-08
		-2.27067	3.39042e-08	-2.24897	6.12942e-08	-2.25969	6.01392e-08
		-2.26831	3.5153e-08	-2.24642	6.37075e-08	-2.25716	6.25078e-08
		-2.26583	3.65089e-08	-2.24376	6.63158e-08	-2.25457	6.50321e-08
		-2.26342	3.78761e-08	-2.24119	6.89356e-08	-2.25202	6.76144e-08
		-2.2609	3.93597e-08	-2.23852	7.1767e-08	-2.2494	7.03631e-08
		-2.25844	4.08583e-08	-2.23594	7.4614e-08	-2.24683	7.3168e-08
		-2.25589	4.24713e-08	-2.23326	7.76829e-08	-2.24419	7.61568e-08
		-2.25339	4.41108e-08	-2.23065	8.07764e-08	-2.2416	7.92041e-08
		-2.25081	4.5868e-08	-2.22796	8.41001e-08	-2.23895	8.24468e-08
		-2.24828	4.76516e-08	-2.22535	8.74589e-08	-2.23634	8.57588e-08
		-2.24567	4.95651e-08	-2.22265	9.10574e-08	-2.23367	8.92722e-08
		-2.24311	5.15056e-08	-2.22003	9.47013e-08	-2.23105	9.28694e-08
		-2.24048	5.35824e-08	-2.21733	9.85971e-08	-2.22838	9.66741e-08
		-2.2379	5.56973e-08	-2.21469	1.02547e-07	-2.22575	1.00576e-07
		-2.23525	5.79472e-08	-2.21199	1.06765e-07	-2.22307	1.04696e-07
		-2.23265	6.02462e-08	-2.20935	1.11042e-07	-2.22043	1.08926e-07
		-2.22999	6.26871e-08	-2.20665	1.15607e-07	-2.21775	1.13385e-07
		-2.22737	6.51822e-08	-2.20401	1.20237e-07	-2.2151	1.17967e-07
		-2.22469	6.7832e-08	-2.2	1.2771e-07	-2.21242	1.22794e-07
		-2.22206	7.05374e-08	-2.19947	1.287e-07	-2.20977	1.27752e-07
		-2.21937	7.3414e-08	-2.19842	1.30711e-07	-2.20709	1.32975e-07
		-2.21674	7.63465e-08	-2.19631	1.3486e-07	-2.20444	1.38341e-07
		-2.21404	7.94671e-08	-2.19375	1.40067e-07	-2.20103	1.456e-07
		-2.2114	8.26459e-08	-2.19108	1.45742e-07	-2.2	1.47829e-07
		-2.20869	8.60291e-08	-2.18848	1.51463e-07	-2.19951	1.48905e-07
		-2.20605	8.94723e-08	-2.18618	1.56709e-07	-2.19852	1.51087e-07
		-2.20334	9.31346e-08	-2.18404	1.61747e-07	-2.19654	1.55579e-07
		-2.2	9.78906e-08	-2.18162	1.67627e-07	-2.19434	1.60743e-07
		-2.19946	9.86662e-08	-2.17931	1.73458e-07	-2.1924	1.65433e-07
		-2.19838	1.00242e-07	-2.17677	1.80086e-07	-2.19013	1.71107e-07
		-2.19621	1.03495e-07	-2.17429	1.86799e-07	-2.18805	1.76456e-07
		-2.19368	1.07445e-07	-2.17168	1.94124e-07	-2.18569	1.82748e-07
		-2.19077	1.12192e-07	-2.16914	2.01507e-07	-2.18346	1.88863e-07
		-2.18795	1.16973e-07	-2.16648	2.09552e-07	-2.181	1.95903e-07
		-2.18513	1.21957e-07	-2.1639	2.17644e-07	-2.17862	2.02919e-07
		-2.18233	1.27115e-07	-2.16121	2.26417e-07	-2.17603	2.10841e-07
		-2.17966	1.32226e-07	-2.15858	2.35301e-07	-2.17351	2.18851e-07
		-2.17732	1.3685e-07	-2.15586	2.44848e-07	-2.17087	2.27549e-07
		-2.17476	1.42103e-07	-2.1532	2.54542e-07	-2.1683	2.36345e-07
		-2.17235	1.47227e-07	-2.15044	2.64964e-07	-2.16562	2.45889e-07
		-2.16974	1.52985e-07	-2.14776	2.755e-07	-2.16301	2.55505e-07
		-2.16724	1.58685e-07	-2.14498	2.86836e-07	-2.1603	2.6591e-07
		-2.16459	1.64948e-07	-2.14228	2.983e-07	-2.15765	2.76456e-07
		-2.16204	1.7121e-07	-2.13948	3.10603e-07	-2.15491	2.87761e-07
		-2.15935	1.78078e-07	-2.13676	3.23072e-07	-2.15224	2.99263e-07
		-2.15676	1.84915e-07	-2.13395	3.36406e-07	-2.14947	3.11579e-07
		-2.15403	1.92398e-07	-2.13121	3.49953e-07	-2.14678	3.24081e-07
		-2.1514	1.99891e-07	-2.1284	3.64395e-07	-2.14399	3.37479e-07
		-2.14865	2.08013e-07	-2.12564	3.79091e-07	-2.14128	3.51059e-07
		-2.14598	2.16196e-07	-2.12283	3.94731e-07	-2.13848	3.65604e-07
		-2.14321	2.25022e-07	-2.12007	4.10652e-07	-2.13575	3.8035e-07
		-2.14051	2.33924e-07	-2.11724	4.27587e-07	-2.13294	3.9612e-07
		-2.13771	2.43525e-07	-2.11448	4.44818e-07	-2.1302	4.12115e-07
		-2.135	2.53187e-07	-2.11165	4.63139e-07	-2.12739	4.29203e-07
		-2.13219	2.63616e-07	-2.10889	4.81779e-07	-2.12464	4.4653e-07
		-2.12946	2.741e-07	-2.10606	5.01601e-07	-2.12182	4.6503e-07
		-2.12663	2.85416e-07	-2.1033	5.21781e-07	-2.11907	4.83781e-07
		-2.12389	2.96787e-07	-2.1	5.46962e-07	-2.11625	5.03785e-07
		-2.12106	3.09057e-07	-2.09945	5.51222e-07	-2.1135	5.24062e-07
		-2.11831	3.21383e-07	-2.09834	5.59873e-07	-2.11068	5.45697e-07
		-2.11546	3.34682e-07	-2.09613	5.77718e-07	-2.10792	5.67637e-07
		-2.11271	3.48035e-07	-2.09347	5.99911e-07	-2.1051	5.9105e-07
		-2.10986	3.62435e-07	-2.09075	6.23558e-07	-2.10194	6.18438e-07
		-2.10711	3.7689e-07	-2.08822	6.46311e-07	-2.1	6.3573e-07
		-2.10426	3.92474e-07	-2.08613	6.6574e-07	-2.09938	6.4131e-07
		-2.1	4.17189e-07	-2.08352	6.90801e-07	-2.09814	6.52664e-07
		-2.09943	4.20526e-07	-2.081	7.15852e-07	-2.09565	6.76175e-07
		-2.09829	4.27305e-07	-2.07847	7.41881e-07	-2.09224	7.10082e-07
		-2.09601	4.41302e-07	-2.07581	7.7035e-07	-2.08915	7.42101e-07
		-2.09327	4.58731e-07	-2.07311	8.00207e-07	-2.08641	7.71634e-07
		-2.09022	4.7905e-07	-2.0704	8.31398e-07	-2.08422	7.95976e-07
		-2.08709	5.00786e-07	-2.06765	8.6423e-07	-2.08147	8.27705e-07
		-2.08355	5.26598e-07	-2.06488	8.98567e-07	-2.07883	8.59277e-07
		-2.0802	5.52257e-07	-2.06209	9.34402e-07	-2.07621	8.91711e-07
		-2.07688	5.78791e-07	-2.05928	9.72006e-07	-2.07345	9.27375e-07
		-2.07365	6.0576e-07	-2.05645	1.01119e-06	-2.07075	9.63426e-07
		-2.07088	6.29786e-07	-2.05361	1.05217e-06	-2.06794	1.00247e-06
		-2.06827	6.53247e-07	-2.05075	1.095e-06	-2.06518	1.04221e-06
		-2.06545	6.79574e-07	-2.04788	1.13955e-06	-2.06235	1.08475e-06
		-2.06279	7.05347e-07	-2.04499	1.18619e-06	-2.05955	1.12823e-06
		-2.05992	7.3416e-07	-2.04211	1.23464e-06	-2.05668	1.17474e-06
		-2.05721	7.62449e-07	-2.0392	1.28531e-06	-2.05386	1.2221e-06
		-2.05431	7.93818e-07	-2.0363	1.33794e-06	-2.05095	1.27281e-06
		-2.05154	8.24886e-07	-2.03338	1.39292e-06	-2.04811	1.32436e-06
		-2.04862	8.58934e-07	-2.03046	1.45e-06	-2.04519	1.37949e-06
		-2.04581	8.92888e-07	-2.02753	1.50962e-06	-2.04233	1.43557e-06
		-2.04287	9.29879e-07	-2.02461	1.57142e-06	-2.03939	1.49542e-06
		-2.04004	9.66854e-07	-2.02168	1.63594e-06	-2.03651	1.55633e-06
		-2.03708	1.00704e-06	-2.01876	1.70275e-06	-2.03357	1.62119e-06
		-2.03423	1.04722e-06	-2.01582	1.7725e-06	-2.03069	1.68708e-06
		-2.03125	1.09083e-06	-2.0129	1.84476e-06	-2.02774	1.75722e-06
		-2.02838	1.13444e-06	-2.00997	1.92021e-06	-2.02486	1.82848e-06
		-2.02539	1.18171e-06	-2.00704	1.99839e-06	-2.02191	1.90434e-06
		-2.02252	1.22902e-06	-2.0041	2.08006e-06	-2.01902	1.9814e-06
		-2.01952	1.28018e-06	-2	2.20055e-06	-2.01607	2.06344e-06
		-2.01664	1.33143e-06	-1.99941	2.21795e-06	-2.01319	2.1468e-06
		-2.01364	1.3868e-06	-1.99824	2.25328e-06	-2.01023	2.23555e-06
		-2.01076	1.44225e-06	-1.99589	2.32618e-06	-2.00735	2.32578e-06
		-2.00776	1.50214e-06	-1.99308	2.41664e-06	-2.00439	2.42185e-06
		-2.00487	1.56217e-06	-1.99021	2.51239e-06	-2	2.5732e-06
		-2.0011	1.64466e-06	-1.98759	2.60327e-06	-1.99941	2.59375e-06
		-2	1.66898e-06	-1.98526	2.68635e-06	-1.99823	2.63549e-06
		-1.99946	1.68103e-06	-1.98252	2.78772e-06	-1.99586	2.72163e-06
		-1.99838	1.70547e-06	-1.97998	2.88497e-06	-1.99314	2.82441e-06
		-1.99622	1.75576e-06	-1.9771	2.99931e-06	-1.99059	2.92395e-06
		-1.99357	1.81985e-06	-1.97436	3.1122e-06	-1.98823	3.01924e-06
		-1.99068	1.89226e-06	-1.97139	3.23937e-06	-1.98557	3.13023e-06
		-1.98767	1.97077e-06	-1.96858	3.36398e-06	-1.98304	3.23954e-06
		-1.98462	2.05366e-06	-1.96556	3.50368e-06	-1.98025	3.3644e-06
		-1.98163	2.13805e-06	-1.9627	3.64044e-06	-1.97754	3.49025e-06
		-1.97889	2.21814e-06	-1.95964	3.79296e-06	-1.97461	3.63129e-06
		-1.97625	2.29836e-06	-1.95673	3.94316e-06	-1.97177	3.77381e-06
		-1.97335	2.38955e-06	-1.95365	4.10908e-06	-1.9688	3.92812e-06
		-1.97062	2.47844e-06	-1.9507	4.27369e-06	-1.96589	4.08516e-06
		-1.96765	2.57878e-06	-1.94759	4.4538e-06	-1.96289	4.25387e-06
		-1.96485	2.67704e-06	-1.94461	4.63348e-06	-1.95994	4.4257e-06
		-1.96184	2.78665e-06	-1.94149	4.82891e-06	-1.9569	4.61033e-06
		-1.95897	2.89531e-06	-1.93849	5.02454e-06	-1.95393	4.79757e-06
		-1.95593	3.01454e-06	-1.93536	5.23622e-06	-1.95086	4.99892e-06
		-1.95301	3.13373e-06	-1.93235	5.4479e-06	-1.94786	5.20278e-06
		-1.94994	3.26371e-06	-1.92922	5.67685e-06	-1.94478	5.42118e-06
		-1.94698	3.3938e-06	-1.92621	5.9058e-06	-1.94177	5.6421e-06
		-1.94387	3.53543e-06	-1.92308	6.15337e-06	-1.93868	5.87859e-06
		-1.94089	3.677e-06	-1.92006	6.40098e-06	-1.93567	6.1178e-06
		-1.93776	3.83104e-06	-1.91693	6.6687e-06	-1.93257	6.37374e-06
		-1.93476	3.98484e-06	-1.91391	6.93657e-06	-1.92956	6.6326e-06
		-1.93162	4.15201e-06	-1.91078	7.22618e-06	-1.92646	6.90947e-06
		-1.9286	4.31894e-06	-1.90776	7.51613e-06	-1.92344	7.18951e-06
		-1.92545	4.49998e-06	-1.90462	7.82962e-06	-1.92034	7.48899e-06
		-1.92242	4.68086e-06	-1.9	8.31908e-06	-1.91732	7.79197e-06
		-1.91927	4.87672e-06	-1.89937	8.38611e-06	-1.91421	8.11596e-06
		-1.91624	5.07231e-06	-1.89812	8.5223e-06	-1.91119	8.44386e-06
		-1.91309	5.28406e-06	-1.89561	8.80344e-06	-1.90808	8.79449e-06
		-1.91006	5.49565e-06	-1.8926	9.15241e-06	-1.90505	9.14955e-06
		-1.9069	5.72474e-06	-1.88955	9.52137e-06	-1.90106	9.64111e-06
		-1.90387	5.95387e-06	-1.88676	9.87051e-06	-1.9	9.77357e-06
		-1.9	6.26043e-06	-1.88421	1.02006e-05	-1.89945	9.84335e-06
		-1.89939	6.30893e-06	-1.88128	1.05934e-05	-1.89834	9.98486e-06
		-1.89818	6.40739e-06	-1.87849	1.09799e-05	-1.89612	1.02759e-05
		-1.89575	6.61043e-06	-1.8754	1.14249e-05	-1.8934	1.06454e-05
		-1.89237	6.90546e-06	-1.87242	1.18706e-05	-1.89085	1.10024e-05
		-1.88927	7.18634e-06	-1.86929	1.23581e-05	-1.88817	1.1391e-05
		-1.8864	7.45639e-06	-1.86624	1.28512e-05	-1.88547	1.17967e-05
		-1.88389	7.70014e-06	-1.86306	1.33849e-05	-1.88264	1.22371e-05
		-1.8811	7.97976e-06	-1.85995	1.39259e-05	-1.87976	1.27008e-05
		-1.87834	8.26651e-06	-1.85673	1.45102e-05	-1.87676	1.32035e-05
		-1.87534	8.59031e-06	-1.85359	1.5101e-05	-1.87371	1.37328e-05
		-1.87241	8.91798e-06	-1.85033	1.57389e-05	-1.87061	1.42928e-05
		-1.86933	9.27474e-06	-1.84718	1.63799e-05	-1.86751	1.48745e-05
		-1.8663	9.63938e-06	-1.84391	1.70713e-05	-1.86435	1.54908e-05
		-1.86318	1.00295e-05	-1.84075	1.77659e-05	-1.86122	1.61264e-05
		-1.86009	1.04312e-05	-1.83748	1.85146e-05	-1.85803	1.67995e-05
		-1.85692	1.08586e-05	-1.83431	1.92668e-05	-1.85488	1.74897e-05
		-1.85378	1.12983e-05	-1.83103	2.00769e-05	-1.85167	1.82201e-05
		-1.85057	1.17659e-05	-1.82785	2.08909e-05	-1.84851	1.89688e-05
		-1.84739	1.22454e-05	-1.82457	2.17673e-05	-1.84529	1.97607e-05
		-1.84414	1.27556e-05	-1.82139	2.2648e-05	-1.84212	2.05723e-05
		-1.84095	1.32772e-05	-1.8181	2.3596e-05	-1.8389	2.14302e-05
		-1.83768	1.3832e-05	-1.81492	2.45491e-05	-1.83572	2.23093e-05
		-1.83446	1.43988e-05	-1.81163	2.55749e-05	-1.83248	2.32381e-05
		-1.83118	1.49995e-05	-1.80844	2.66068e-05	-1.8293	2.41898e-05
		-1.82796	1.56125e-05	-1.80514	2.77174e-05	-1.82606	2.51949e-05
		-1.82468	1.62619e-05	-1.80066	2.93097e-05	-1.82287	2.62249e-05
		-1.82146	1.69246e-05	-1.8	2.95469e-05	-1.81962	2.73126e-05
		-1.81818	1.76268e-05	-1.79946	2.97429e-05	-1.81643	2.84273e-05
		-1.81495	1.83434e-05	-1.79837	3.01399e-05	-1.81318	2.96045e-05
		-1.81167	1.9103e-05	-1.7962	3.09548e-05	-1.80998	3.08113e-05
		-1.80844	1.98786e-05	-1.79327	3.20896e-05	-1.80673	3.20858e-05
		-1.80515	2.07008e-05	-1.79027	3.32982e-05	-1.80352	3.33931e-05
		-1.80064	2.18912e-05	-1.78762	3.43969e-05	-1.8	3.48873e-05
		-1.8	2.20605e-05	-1.78462	3.56859e-05	-1.79936	3.51622e-05
		-1.79946	2.22058e-05	-1.78175	3.69673e-05	-1.79807	3.57204e-05
		-1.79837	2.25e-05	-1.77857	3.84372e-05	-1.79551	3.68716e-05
		-1.7962	2.31038e-05	-1.77545	3.99288e-05	-1.79264	3.81998e-05
		-1.79371	2.38162e-05	-1.7721	4.16025e-05	-1.78997	3.94793e-05
		-1.79135	2.45132e-05	-1.76891	4.325e-05	-1.78698	4.09658e-05
		-1.78869	2.53208e-05	-1.76549	4.50916e-05	-1.78411	4.24387e-05
		-1.78608	2.61399e-05	-1.76225	4.69029e-05	-1.78096	4.41179e-05
		-1.7832	2.70708e-05	-1.7588	4.89119e-05	-1.77789	4.58199e-05
		-1.78032	2.80391e-05	-1.75554	5.08809e-05	-1.77457	4.77273e-05
		-1.77721	2.91194e-05	-1.75208	5.30604e-05	-1.77134	4.96562e-05
		-1.77404	3.0266e-05	-1.7488	5.51983e-05	-1.76798	5.17476e-05
		-1.77084	3.14618e-05	-1.74532	5.75609e-05	-1.76472	5.38517e-05
		-1.76758	3.27331e-05	-1.74203	5.98798e-05	-1.76134	5.61226e-05
		-1.76431	3.40526e-05	-1.73855	6.24389e-05	-1.75807	5.8409e-05
		-1.76098	3.54497e-05	-1.73525	6.49518e-05	-1.75467	6.08736e-05
		-1.75765	3.69024e-05	-1.73175	6.7722e-05	-1.75138	6.33562e-05
		-1.75428	3.84301e-05	-1.72844	7.04433e-05	-1.74797	6.60294e-05
		-1.75089	4.00227e-05	-1.72494	7.3441e-05	-1.74466	6.87227e-05
		-1.74749	4.16881e-05	-1.72163	7.63873e-05	-1.74124	7.16199e-05
		-1.74408	4.34224e-05	-1.71812	7.96309e-05	-1.73793	7.45395e-05
		-1.74066	4.52268e-05	-1.7148	8.28212e-05	-1.7345	7.76776e-05
		-1.73724	4.71048e-05	-1.71129	8.63316e-05	-1.73117	8.08404e-05
		-1.73382	4.90578e-05	-1.70796	8.97877e-05	-1.72773	8.42379e-05
		-1.7304	5.10899e-05	-1.70444	9.35888e-05	-1.7244	8.76629e-05
		-1.72697	5.32026e-05	-1.7	9.86339e-05	-1.72096	9.13405e-05
		-1.72354	5.54005e-05	-1.6993	9.94398e-05	-1.71762	9.50494e-05
		-1.72011	5.76856e-05	-1.69789	0.000101077	-1.71417	9.90305e-05
		-1.71667	6.00633e-05	-1.69507	0.000104458	-1.71082	0.000103047
		-1.71323	6.25358e-05	-1.69177	0.000108581	-1.70736	0.000107359
		-1.70979	6.51091e-05	-1.68853	0.000112762	-1.704	0.000111712
		-1.70635	6.77863e-05	-1.68569	0.000116555	-1.7	0.000117141
		-1.70251	7.09043e-05	-1.68231	0.000121247	-1.69933	0.000118059
		-1.7	7.3004e-05	-1.6791	0.000125858	-1.69798	0.000119923
		-1.69923	7.36509e-05	-1.6756	0.000131081	-1.6953	0.000123767
		-1.6977	7.49671e-05	-1.67216	0.000136414	-1.69219	0.000128374
		-1.69463	7.76918e-05	-1.66861	0.000142157	-1.68929	0.000132808
		-1.69091	8.11313e-05	-1.66514	0.000147973	-1.68604	0.000137981
		-1.68672	8.5187e-05	-1.66156	0.000154212	-1.68292	0.00014311
		-1.68236	8.96253e-05	-1.65807	0.000160534	-1.67949	0.000148975
		-1.67743	9.49381e-05	-1.65448	0.000167307	-1.67613	0.000154929
		-1.67259	0.000100429	-1.65097	0.000174174	-1.67255	0.000161561
		-1.66786	0.000106079	-1.64736	0.000181522	-1.66917	0.000168038
		-1.66365	0.000111356	-1.64383	0.000188973	-1.66556	0.000175237
		-1.66048	0.00011546	-1.64021	0.000196938	-1.66217	0.000182281
		-1.65647	0.000120888	-1.63667	0.000205015	-1.65855	0.000190094
		-1.65297	0.000125812	-1.63304	0.000213643	-1.65513	0.00019775
		-1.6493	0.000131175	-1.62949	0.000222394	-1.65149	0.000206227
		-1.64578	0.00013652	-1.62585	0.000231737	-1.64805	0.000214542
		-1.64209	0.000142333	-1.62229	0.000241215	-1.6444	0.000223732
		-1.63856	0.000148127	-1.61864	0.000251329	-1.64095	0.000232755
		-1.63487	0.000154422	-1.61507	0.000261595	-1.63729	0.000242712
		-1.63132	0.000160698	-1.61141	0.000272548	-1.63383	0.000252496
		-1.62762	0.000167511	-1.60783	0.000283671	-1.63015	0.000263281
		-1.62407	0.000174307	-1.60416	0.000295537	-1.62668	0.000273885
		-1.62036	0.00018168	-1.6	0.000309612	-1.623	0.000285562
		-1.6168	0.000189038	-1.59927	0.000312113	-1.61951	0.000297052
		-1.61308	0.000197019	-1.5978	0.000317192	-1.61582	0.000309695
		-1.60951	0.000204991	-1.59486	0.000327671	-1.61233	0.000322148
		-1.60579	0.000213635	-1.59148	0.00034019	-1.60863	0.000335839
		-1.60074	0.00022599	-1.5883	0.000352345	-1.60512	0.000349341
		-1.6	0.000227828	-1.58493	0.000365727	-1.6	0.000370158
		-1.59939	0.000229349	-1.58149	0.000379866	-1.5993	0.000373033
		-1.59816	0.000232428	-1.57786	0.00039539	-1.59789	0.00037887
		-1.59572	0.000238747	-1.57415	0.000411843	-1.59509	0.000390897
		-1.59266	0.000246917	-1.57045	0.000428923	-1.59158	0.00040651
		-1.58955	0.000255465	-1.56672	0.000446808	-1.58819	0.000422106
		-1.58655	0.000263997	-1.563	0.000465375	-1.58483	0.000438198
		-1.58319	0.000273903	-1.55925	0.00048481	-1.58124	0.000456003
		-1.57983	0.000284146	-1.55551	0.000504984	-1.57763	0.000474619
		-1.57617	0.000295741	-1.55174	0.000526091	-1.5739	0.000494613
		-1.57252	0.000307767	-1.54797	0.000547993	-1.57027	0.000514853
		-1.56876	0.00032062	-1.54418	0.000570897	-1.56652	0.000536571
		-1.565	0.000333974	-1.5404	0.000594657	-1.56287	0.000558573
		-1.56122	0.00034795	-1.5366	0.000619491	-1.5591	0.000582159
		-1.55744	0.000362468	-1.5328	0.000645248	-1.55542	0.000606068
		-1.55363	0.000377654	-1.52898	0.00067216	-1.55164	0.00063167
		-1.54983	0.000393421	-1.52518	0.000700069	-1.54794	0.000657634
		-1.54601	0.000409901	-1.52135	0.000729226	-1.54414	0.000685408
		-1.54219	0.000427005	-1.51753	0.000759463	-1.54042	0.000713583
		-1.53835	0.000444871	-1.51369	0.000791053	-1.5366	0.000743695
		-1.53451	0.000463406	-1.50985	0.000823822	-1.53288	0.00077425
		-1.53066	0.000482759	-1.506	0.000858061	-1.52904	0.000806882
		-1.52681	0.000502832	-1.5	0.000914705	-1.5253	0.000840005
		-1.52295	0.000523789	-1.49923	0.000922038	-1.52146	0.00087536
		-1.51909	0.000545524	-1.49769	0.000936927	-1.5177	0.000911261
		-1.51522	0.000568218	-1.49461	0.000967634	-1.51385	0.000949566
		-1.51135	0.000591761	-1.49103	0.001	-1.51008	0.000988486
		-1.50747	0.000616348	-1.48764	0.00104	-1.50621	0.00103
		-1.50338	0.000643309	-1.48384	0.00108	-1.50113	0.00109
		-1.5	0.000666327	-1.48012	0.00113	-1.5	0.0011
		-1.49918	0.000671947	-1.47605	0.00117	-1.49933	0.00111
		-1.49755	0.00068337	-1.47226	0.00122	-1.49798	0.00112
		-1.49427	0.000706965	-1.46816	0.00127	-1.49529	0.00116
		-1.49009	0.000738367	-1.46434	0.00133	-1.49099	0.00121
		-1.48493	0.000779175	-1.46023	0.00138	-1.4859	0.00128
		-1.48003	0.000819866	-1.45638	0.00144	-1.47992	0.00136
		-1.47512	0.000862645	-1.45224	0.0015	-1.47425	0.00144
		-1.4704	0.00090565	-1.44836	0.00156	-1.46926	0.00152
		-1.46672	0.000940452	-1.44421	0.00163	-1.46554	0.00158
		-1.46238	0.000983215	-1.44031	0.0017	-1.46139	0.00165
		-1.45866	0.00102	-1.43614	0.00177	-1.45764	0.00172
		-1.4543	0.00107	-1.43222	0.00184	-1.45347	0.00179
		-1.45055	0.00111	-1.42804	0.00192	-1.44969	0.00186
		-1.44617	0.00116	-1.4241	0.002	-1.4455	0.00195
		-1.44239	0.0012	-1.4199	0.00208	-1.4417	0.00202
		-1.438	0.00126	-1.41594	0.00217	-1.4375	0.00211
		-1.4342	0.00131	-1.41173	0.00226	-1.43368	0.0022
		-1.4298	0.00137	-1.40776	0.00235	-1.42946	0.00229
		-1.42598	0.00142	-1.40339	0.00246	-1.42562	0.00238
		-1.42157	0.00148	-1.4	0.00254	-1.42139	0.00249
		-1.41773	0.00154	-1.39913	0.00256	-1.41753	0.00259
		-1.41332	0.00161	-1.39738	0.00261	-1.41329	0.0027
		-1.40945	0.00167	-1.39388	0.0027	-1.4094	0.00281
		-1.40502	0.00175	-1.38984	0.00281	-1.40515	0.00293
		-1.4	0.00184	-1.386	0.00292	-1.4	0.00309
		-1.39911	0.00185	-1.3818	0.00304	-1.39915	0.00311
		-1.39734	0.00188	-1.37766	0.00317	-1.39745	0.00316
		-1.3938	0.00195	-1.37344	0.0033	-1.39404	0.00327
		-1.38929	0.00204	-1.36926	0.00344	-1.38979	0.00341
		-1.38406	0.00215	-1.36501	0.00358	-1.38566	0.00356
		-1.37797	0.00228	-1.3608	0.00373	-1.38156	0.0037
		-1.37182	0.00242	-1.35653	0.00389	-1.37738	0.00386
		-1.36602	0.00256	-1.35229	0.00405	-1.37325	0.00402
		-1.36121	0.00268	-1.34799	0.00422	-1.36905	0.00419
		-1.35737	0.00278	-1.34372	0.0044	-1.36489	0.00436
		-1.35254	0.00291	-1.3394	0.00458	-1.36066	0.00455
		-1.34838	0.00303	-1.33511	0.00477	-1.35648	0.00474
		-1.34386	0.00316	-1.33076	0.00498	-1.35222	0.00494
		-1.33967	0.00329	-1.32646	0.00518	-1.34801	0.00514
		-1.33513	0.00343	-1.32209	0.0054	-1.34372	0.00536
		-1.33092	0.00357	-1.31776	0.00563	-1.33949	0.00558
		-1.32636	0.00373	-1.31337	0.00586	-1.33518	0.00582
		-1.32212	0.00388	-1.30902	0.00611	-1.33093	0.00606
		-1.31755	0.00405	-1.30461	0.00637	-1.3266	0.00632
		-1.31328	0.00421	-1.3	0.00665	-1.32232	0.00658
		-1.3087	0.00439	-1.29912	0.0067	-1.31797	0.00686
		-1.30408	0.00459	-1.29735	0.00681	-1.31367	0.00714
		-1.3	0.00476	-1.29383	0.00703	-1.3093	0.00745
		-1.29908	0.0048	-1.28913	0.00735	-1.30498	0.00776
		-1.29723	0.00488	-1.28417	0.00769	-1.3	0.00813
		-1.29355	0.00505	-1.27968	0.00802	-1.29914	0.00819
		-1.28897	0.00527	-1.27522	0.00835	-1.29741	0.00833
		-1.28399	0.00551	-1.2707	0.00871	-1.29395	0.0086
		-1.27881	0.00578	-1.26621	0.00907	-1.28887	0.00902
		-1.27403	0.00603	-1.26165	0.00946	-1.28318	0.00951
		-1.26968	0.00628	-1.25713	0.00985	-1.27787	0.00999
		-1.26487	0.00655	-1.25254	0.01027	-1.27384	0.01037
		-1.26048	0.00682	-1.24798	0.0107	-1.26892	0.01085
		-1.25564	0.00712	-1.24336	0.01116	-1.2648	0.01127
		-1.2512	0.00741	-1.23877	0.01162	-1.25992	0.01179
		-1.24633	0.00774	-1.23412	0.01212	-1.25576	0.01225
		-1.24187	0.00805	-1.22951	0.01263	-1.25086	0.01281
		-1.23697	0.00841	-1.22483	0.01316	-1.24666	0.0133
		-1.23247	0.00875	-1.22019	0.01371	-1.24174	0.01391
		-1.22755	0.00913	-1.21548	0.01429	-1.2375	0.01445
		-1.22301	0.0095	-1.21081	0.01489	-1.23257	0.01511
		-1.21808	0.00992	-1.20608	0.01553	-1.22829	0.0157
		-1.21351	0.01032	-1.2	0.01638	-1.22334	0.01641
		-1.20855	0.01078	-1.19905	0.01651	-1.21903	0.01706
		-1.20293	0.01131	-1.19716	0.01678	-1.21406	0.01783
		-1.2	0.0116	-1.19338	0.01734	-1.20971	0.01853
		-1.199	0.0117	-1.18787	0.01819	-1.20473	0.01936
		-1.197	0.0119	-1.18167	0.0192	-1.2	0.02019
		-1.193	0.01231	-1.17603	0.02015	-1.199	0.02036
		-1.18807	0.01284	-1.17117	0.02101	-1.19701	0.02072
		-1.18275	0.01344	-1.16633	0.0219	-1.19302	0.02145
		-1.17766	0.01403	-1.16143	0.02283	-1.18747	0.02252
		-1.17284	0.01462	-1.15655	0.02379	-1.182	0.02363
		-1.16783	0.01525	-1.15161	0.02481	-1.17733	0.0246
		-1.16294	0.01589	-1.1467	0.02586	-1.17245	0.02566
		-1.15791	0.01657	-1.14172	0.02696	-1.16775	0.02672
		-1.15293	0.01728	-1.13676	0.0281	-1.16284	0.02788
		-1.1479	0.01801	-1.13175	0.0293	-1.15809	0.02903
		-1.14284	0.01878	-1.12674	0.03054	-1.15314	0.03029
		-1.13773	0.01959	-1.12169	0.03184	-1.14836	0.03155
		-1.13257	0.02044	-1.1166	0.03321	-1.14338	0.03291
		-1.12735	0.02133	-1.11146	0.03464	-1.13855	0.03428
		-1.12208	0.02227	-1.10625	0.03615	-1.13354	0.03576
		-1.11674	0.02326	-1.1	0.03804	-1.12866	0.03725
		-1.11135	0.0243	-1.099	0.03835	-1.12363	0.03885
		-1.10589	0.02539	-1.097	0.03897	-1.11868	0.04049
		-1.1	0.02662	-1.093	0.04025	-1.11365	0.04222
		-1.099	0.02683	-1.0864	0.04246	-1.10863	0.04401
		-1.097	0.02726	-1.07895	0.0451	-1.10247	0.04631
		-1.093	0.02814	-1.07161	0.04784	-1.1	0.04725
		-1.08704	0.02951	-1.06514	0.05038	-1.09901	0.04763
		-1.07968	0.03129	-1.05903	0.05288	-1.09704	0.0484
		-1.07205	0.03325	-1.05299	0.05546	-1.09309	0.04998
		-1.06494	0.03516	-1.04692	0.05816	-1.08657	0.05272
		-1.05836	0.03702	-1.04077	0.06103	-1.07927	0.05597
		-1.05192	0.03892	-1.03452	0.06407	-1.07216	0.05931
		-1.04545	0.04091	-1.02818	0.06729	-1.06605	0.0623
		-1.03891	0.04302	-1.02174	0.07072	-1.06024	0.06527
		-1.03226	0.04527	-1.01518	0.07437	-1.05449	0.06833
		-1.02549	0.04767	-1.00851	0.07825	-1.04871	0.07155
		-1.0186	0.05022	-1	0.08351	-1.04285	0.07494
		-1.01159	0.05294	-0.999	0.08413	-1.03691	0.07853
		-1.00445	0.05586	-0.997	0.08539	-1.03089	0.08233
		-1	0.05773	-0.993	0.08798	-1.02478	0.08636
		-0.999	0.05815	-0.985	0.09344	-1.01857	0.09064
		-0.997	0.05901	-0.97719	0.09906	-1.01227	0.09517
		-0.993	0.06076	-0.96953	0.10487	-1.00586	0.09999
		-0.985	0.06447	-0.96181	0.11101	-1	0.10458
		-0.97716	0.0683	-0.95397	0.11759	-0.999	0.10537
		-0.96917	0.07241	-0.94594	0.12468	-0.997	0.10697
		-0.96099	0.07684	-0.93771	0.13234	-0.993	0.11025
		-0.9526	0.08164	-0.92927	0.14063	-0.985	0.1172
		-0.94396	0.08685	-0.9206	0.14963	-0.97743	0.12412
		-0.93506	0.09253	-0.91169	0.15941	-0.97011	0.13115
		-0.92506	0.09932	-0.90169	0.17109	-0.9628	0.13852
		-0.91589	0.10591	-0.9	0.17308	-0.9554	0.14636
		-0.90589	0.11355	-0.89908	0.17417	-0.94786	0.15476
		-0.9	0.11821	-0.89725	0.17638	-0.94016	0.16378
		-0.89904	0.11897	-0.89357	0.18088	-0.93227	0.1735
		-0.89711	0.12052	-0.88623	0.1903	-0.9242	0.18398
		-0.89325	0.1237	-0.8774	0.20225	-0.91593	0.19531
		-0.88554	0.13034	-0.8674	0.21661	-0.90745	0.20758
		-0.87554	0.13948	-0.85764	0.23146	-0.9	0.21887
		-0.8661	0.1486	-0.84764	0.2476	-0.899	0.22039
		-0.8561	0.15883	-0.83764	0.2647	-0.897	0.22348
		-0.8461	0.16965	-0.82764	0.28281	-0.893	0.22981
		-0.8361	0.1811	-0.81764	0.30198	-0.885	0.24312
		-0.8261	0.1932	-0.80764	0.32224	-0.87597	0.259
		-0.8161	0.20599	-0.8	0.3384	-0.86597	0.2777
		-0.8061	0.21948	-0.799	0.34053	-0.85646	0.29653
		-0.8	0.22799	-0.797	0.34483	-0.84646	0.31756
		-0.799	0.22939	-0.793	0.35361	-0.83646	0.33988
		-0.797	0.23222	-0.785	0.37196	-0.82646	0.36354
		-0.793	0.238	-0.775	0.39616	-0.81646	0.38862
		-0.785	0.25007	-0.765	0.42168	-0.80646	0.41519
		-0.775	0.26597	-0.755	0.44858	-0.8	0.43299
		-0.765	0.2827	-0.745	0.47691	-0.799	0.43576
		-0.755	0.3003	-0.735	0.50673	-0.797	0.44136
		-0.745	0.31881	-0.725	0.5381	-0.793	0.45282
		-0.735	0.33826	-0.715	0.57108	-0.785	0.47678
		-0.725	0.35868	-0.705	0.60573	-0.775	0.50844
		-0.715	0.38011	-0.7	0.62347	-0.765	0.54187
		-0.705	0.40258	-0.699	0.62704	-0.755	0.57717
		-0.7	0.41408	-0.697	0.63424	-0.745	0.61441
		-0.699	0.41639	-0.693	0.64892	-0.735	0.65366
		-0.697	0.42106	-0.685	0.67943	-0.725	0.69502
		-0.693	0.43056	-0.675	0.71942	-0.715	0.73857
		-0.685	0.45028	-0.665	0.76133	-0.705	0.78439
		-0.675	0.47608	-0.655	0.80522	-0.7	0.80788
		-0.665	0.50307	-0.645	0.85115	-0.699	0.8126
		-0.655	0.53128	-0.635	0.89919	-0.697	0.82214
		-0.645	0.56075	-0.625	0.9494	-0.693	0.8416
		-0.635	0.59151	-0.615	1.00185	-0.685	0.88208
		-0.625	0.62361	-0.605	1.05661	-0.675	0.93523
		-0.615	0.65707	-0.6	1.08458	-0.665	0.99102
		-0.605	0.69193	-0.599	1.09019	-0.655	1.04955
		-0.6	0.70972	-0.597	1.10152	-0.645	1.11091
		-0.599	0.71329	-0.593	1.12455	-0.635	1.17519
		-0.597	0.72049	-0.585	1.17218	-0.625	1.2425
		-0.593	0.73512	-0.575	1.23422	-0.615	1.31293
		-0.585	0.76533	-0.565	1.29882	-0.605	1.38659
		-0.575	0.80461	-0.555	1.36606	-0.6	1.42424
		-0.565	0.84542	-0.545	1.43599	-0.599	1.43181
		-0.555	0.88781	-0.535	1.50867	-0.597	1.44706
		-0.545	0.93181	-0.525	1.58417	-0.593	1.47811
		-0.535	0.97745	-0.515	1.66254	-0.585	1.54241
		-0.525	1.02477	-0.505	1.74386	-0.575	1.6263
		-0.515	1.07378	-0.5	1.78525	-0.565	1.71383
		-0.505	1.12452	-0.499	1.79356	-0.555	1.80509
		-0.5	1.15033	-0.497	1.8103	-0.545	1.90018
		-0.499	1.15551	-0.493	1.84426	-0.535	1.99921
		-0.497	1.16594	-0.485	1.91413	-0.525	2.10227
		-0.493	1.18708	-0.475	2.00457	-0.515	2.20947
		-0.485	1.2305	-0.465	2.09817	-0.505	2.3209
		-0.475	1.28658	-0.455	2.19499	-0.5	2.37768
		-0.465	1.34451	-0.445	2.29506	-0.499	2.38908
		-0.455	1.40428	-0.435	2.39845	-0.497	2.41206
		-0.445	1.46594	-0.425	2.50518	-0.493	2.4587
		-0.435	1.52949	-0.415	2.61531	-0.485	2.55482
		-0.425	1.59496	-0.405	2.72886	-0.475	2.67949
		-0.415	1.66235	-0.4	2.7865	-0.465	2.80878
		-0.405	1.73169	-0.399	2.79807	-0.455	2.94279
		-0.4	1.76684	-0.397	2.82133	-0.445	3.08159
		-0.399	1.77389	-0.393	2.86842	-0.435	3.22529
		-0.397	1.78807	-0.385	2.96483	-0.425	3.37396
		-0.393	1.81674	-0.375	3.08887	-0.415	3.52768
		-0.385	1.87534	-0.365	3.21648	-0.405	3.68654
		-0.375	1.95056	-0.355	3.34767	-0.4	3.76726
		-0.365	2.02776	-0.345	3.48247	-0.399	3.78346
		-0.355	2.10694	-0.335	3.62089	-0.397	3.81606
		-0.345	2.18811	-0.325	3.76295	-0.393	3.88209
		-0.335	2.27125	-0.315	3.90866	-0.385	4.01755
		-0.325	2.35637	-0.305	4.05802	-0.375	4.19223
		-0.315	2.44347	-0.3	4.13362	-0.365	4.37233
		-0.305	2.53253	-0.299	4.14877	-0.355	4.55791
		-0.3	2.57754	-0.297	4.17923	-0.345	4.74904
		-0.299	2.58657	-0.293	4.24073	-0.335	4.94577
		-0.297	2.60469	-0.285	4.36607	-0.325	5.14814
		-0.293	2.64125	-0.275	4.52639	-0.315	5.35621
		-0.285	2.71562	-0.265	4.69036	-0.305	5.57001
		-0.275	2.8105	-0.255	4.85796	-0.3	5.67835
		-0.265	2.9073	-0.245	5.02917	-0.299	5.70007
		-0.255	3.00599	-0.235	5.20398	-0.297	5.74375
		-0.245	3.10654	-0.225	5.38236	-0.293	5.83204
		-0.235	3.20894	-0.215	5.56428	-0.285	6.01232
		-0.225	3.31316	-0.205	5.74971	-0.275	6.24351
		-0.215	3.41917	-0.2	5.84329	-0.265	6.48054
		-0.205	3.52693	-0.199	5.86205	-0.255	6.72344
		-0.2	3.58125	-0.197	5.89969	-0.245	6.97222
		-0.199	3.59213	-0.193	5.97553	-0.235	7.22689
		-0.197	3.61396	-0.185	6.12941	-0.225	7.48744
		-0.193	3.6579	-0.175	6.32514	-0.215	7.75386
		-0.185	3.74685	-0.165	6.52421	-0.205	8.02615
		-0.175	3.85969	-0.155	6.72657	-0.2	8.16376
		-0.165	3.97415	-0.145	6.93216	-0.199	8.19134
		-0.155	4.09018	-0.135	7.14092	-0.197	8.24674
		-0.145	4.20773	-0.125	7.35278	-0.193	8.35847
		-0.135	4.32676	-0.115	7.56769	-0.185	8.58565
		-0.125	4.44723	-0.105	7.78555	-0.175	8.87542
		-0.115	4.56907	-0.1	7.89522	-0.165	9.17096
		-0.105	4.69225	-0.099	7.91718	-0.155	9.47223
		-0.1	4.75416	-0.097	7.96122	-0.145	9.77918
		-0.099	4.76656	-0.093	8.04976	-0.135	10.0918
		-0.097	4.7914	-0.085	8.22865	-0.125	10.4099
		-0.093	4.84129	-0.075	8.45497	-0.115	10.7336
		-0.085	4.94184	-0.065	8.68394	-0.105	11.0627
		-0.075	5.06869	-0.055	8.91547	-0.1	11.2286
		-0.065	5.19665	-0.045	9.14945	-0.099	11.2618
		-0.055	5.32565	-0.035	9.3858	-0.097	11.3285
		-0.045	5.45562	-0.025	9.6244	-0.093	11.4627
		-0.035	5.58652	-0.015	9.86517	-0.085	11.7346
		-0.025	5.71826	-0.005	10.108	-0.075	12.0795
		-0.015	5.85078	0	10.2299	-0.065	12.4296
		-0.005	5.98401	0.001	10.2543	-0.055	12.7847
		0	6.0508	0.003	10.3032	-0.045	13.1448
		0.001	6.06416	0.007	10.4012	-0.035	13.5096
		0.003	6.09091	0.015	10.5985	-0.025	13.8791
		0.007	6.14452	0.025	10.8469	-0.015	14.2531
		0.015	6.2521	0.035	11.0968	-0.005	14.6316
		0.025	6.38706	0.045	11.3482	0	14.8219
		0.035	6.52244	0.055	11.6009	0.001	14.8601
		0.045	6.65817	0.065	11.8549	0.003	14.9365
		0.055	6.79416	0.075	12.11	0.007	15.0899
		0.065	6.93035	0.085	12.366	0.015	15.3995
		0.075	7.06664	0.095	12.6228	0.025	15.7906
		0.085	7.20297	0.1	12.7514	0.035	16.1855
		0.095	7.33924	0.101	12.7771	0.045	16.5842
		0.1	7.40735	0.103	12.8286	0.055	16.9864
		0.101	7.42097	0.107	12.9317	0.065	17.392
		0.103	7.44821	0.115	13.1382	0.075	17.8009
		0.107	7.50266	0.125	13.3967	0.085	18.2128
		0.115	7.61143	0.135	13.6554	0.095	18.6276
		0.125	7.74708	0.145	13.9143	0.1	18.8357
		0.135	7.88235	0.155	14.1732	0.101	18.8774
		0.145	8.01715	0.165	14.4318	0.103	18.9608
		0.155	8.1514	0.175	14.6902	0.107	19.128
		0.165	8.28501	0.185	14.9481	0.115	19.4641
		0.175	8.41791	0.195	15.2053	0.125	19.8865
		0.185	8.55	0.2	15.3338	0.135	20.3111
		0.195	8.6812	0.201	15.3595	0.145	20.7376
		0.2	8.74657	0.203	15.4108	0.155	21.1659
		0.201	8.75964	0.207	15.5133	0.165	21.5957
		0.203	8.78573	0.215	15.7178	0.175	22.0268
		0.207	8.83775	0.225	15.9724	0.185	22.459
		0.215	8.94112	0.235	16.2257	0.195	22.8921
		0.225	9.0692	0.245	16.4777	0.2	23.1089
		0.235	9.19605	0.255	16.7281	0.201	23.1522
		0.245	9.32162	0.265	16.9769	0.203	23.239
		0.255	9.4458	0.275	17.2239	0.207	23.4126
		0.265	9.56853	0.285	17.4689	0.215	23.7601
		0.275	9.68974	0.295	17.7118	0.225	24.1947
		0.285	9.80935	0.3	17.8328	0.235	24.6294
		0.295	9.92728	0.301	17.8569	0.245	25.0638
		0.3	9.98582	0.303	17.9052	0.255	25.4978
		0.301	9.99751	0.307	18.0013	0.265	25.9312
		0.303	10.0208	0.315	18.192	0.275	26.3638
		0.307	10.0672	0.325	18.4279	0.285	26.7952
		0.315	10.1587	0.335	18.6612	0.295	27.2254
		0.325	10.2712	0.345	18.8917	0.3	27.4401
		0.335	10.3818	0.355	19.1193	0.301	27.4831
		0.345	10.4904	0.365	19.3439	0.303	27.5689
		0.355	10.5969	0.375	19.5654	0.307	27.7402
		0.365	10.7013	0.385	19.7837	0.315	28.0818
		0.375	10.8036	0.395	19.9986	0.325	28.5069
		0.385	10.9037	0.4	20.1052	0.335	28.9297
		0.395	11.0014	0.401	20.1265	0.345	29.3502
		0.4	11.0498	0.403	20.1689	0.355	29.7681
		0.401	11.0594	0.407	20.2533	0.365	30.1832
		0.403	11.0786	0.415	20.4197	0.375	30.5952
		0.407	11.1166	0.425	20.624	0.385	31.0041
		0.415	11.1912	0.435	20.8247	0.395	31.4096
		0.425	11.2819	0.445	21.0215	0.4	31.6115
		0.435	11.3703	0.455	21.2144	0.401	31.6518
		0.445	11.4563	0.465	21.4034	0.403	31.7324
		0.455	11.5398	0.475	21.5884	0.407	31.8928
		0.465	11.6208	0.485	21.7693	0.415	32.2114
		0.475	11.6993	0.495	21.946	0.425	32.6057
		0.485	11.7753	0.5	22.0333	0.435	32.9959
		0.495	11.8487	0.501	22.0508	0.445	33.3817
		0.5	11.8848	0.503	22.0854	0.455	33.7631
		0.501	11.892	0.507	22.1541	0.465	34.1399
		0.503	11.9063	0.515	22.2888	0.475	34.512
		0.507	11.9345	0.525	22.4529	0.485	34.8791
		0.515	11.9892	0.535	22.6126	0.495	35.2412
		0.525	12.055	0.545	22.768	0.5	35.421
		0.535	12.1183	0.555	22.919	0.501	35.4569
		0.545	12.1791	0.565	23.0657	0.503	35.5285
		0.555	12.2373	0.575	23.208	0.507	35.6709
		0.565	12.293	0.585	23.3458	0.515	35.9522
		0.575	12.3462	0.595	23.4793	0.525	36.2985
		0.585	12.397	0.6	23.5449	0.535	36.6393
		0.595	12.4452	0.601	23.558	0.545	36.9744
		0.6	12.4687	0.603	23.584	0.555	37.3039
		0.601	12.4734	0.607	23.6352	0.565	37.6275
		0.603	12.4827	0.615	23.735	0.575	37.9453
		0.607	12.5008	0.625	23.8552	0.585	38.257
		0.615	12.5355	0.635	23.9711	0.595	38.5628
		0.625	12.5764	0.645	24.0827	0.6	38.7142
		0.635	12.615	0.655	24.1899	0.601	38.7444
		0.645	12.6513	0.665	24.2929	0.603	38.8046
		0.655	12.6852	0.675	24.3916	0.607	38.924
		0.665	12.7169	0.685	24.4861	0.615	39.1588
		0.675	12.7463	0.695	24.5764	0.625	39.4462
		0.685	12.7736	0.7	24.6205	0.635	39.7274
		0.695	12.7986	0.701	24.6293	0.645	40.0023
		0.7	12.8106	0.703	24.6467	0.655	40.271
		0.701	12.813	0.707	24.6808	0.665	40.5333
		0.703	12.8177	0.715	24.7464	0.675	40.7893
		0.707	12.8267	0.725	24.8244	0.685	41.0391
		0.715	12.8433	0.735	24.8985	0.695	41.2825
		0.725	12.8621	0.745	24.9686	0.7	41.4026
		0.735	12.879	0.755	25.0348	0.701	41.4266
		0.745	12.8938	0.765	25.0972	0.703	41.4742
		0.755	12.9068	0.775	25.1559	0.707	41.5686
		0.765	12.9178	0.785	25.2108	0.715	41.7532
		0.775	12.9271	0.795	25.2622	0.725	41.9777
		0.785	12.9346	0.8	25.287	0.735	42.196
		0.795	12.9404	0.801	25.2919	0.745	42.408
		0.8	12.9428	0.803	25.3016	0.755	42.6138
		0.801	12.9433	0.807	25.3204	0.765	42.8134
		0.803	12.9442	0.815	25.3558	0.775	43.0069
		0.807	12.9457	0.825	25.3967	0.785	43.1943
		0.815	12.9476	0.835	25.4342	0.795	43.3757
		0.825	12.9485	0.845	25.4684	0.8	43.4649
		0.835	12.9478	0.855	25.4995	0.801	43.4827
		0.845	12.9456	0.865	25.5273	0.803	43.518
		0.855	12.942	0.875	25.5522	0.807	43.5877
		0.865	12.937	0.885	25.574	0.815	43.7232
		0.875	12.9306	0.895	25.593	0.825	43.8868
		0.885	12.9229	0.9	25.6017	0.835	44.0446
		0.895	12.9139	0.901	25.6034	0.845	44.1966
		0.9	12.9091	0.903	25.6068	0.855	44.343
		0.901	12.9081	0.907	25.613	0.865	44.4837
		0.903	12.9062	0.915	25.6236	0.875	44.6189
		0.907	12.902	0.925	25.6342	0.885	44.7487
		0.915	12.8929	0.935	25.6422	0.895	44.8731
		0.925	12.8803	0.945	25.6476	0.9	44.934
		0.935	12.8667	0.955	25.6506	0.901	44.9461
		0.945	12.852	0.965	25.6511	0.903	44.9701
		0.955	12.8363	0.975	25.6493	0.907	45.0173
		0.965	12.8196	0.985	25.6453	0.915	45.1084
		0.975	12.802	0.995	25.639	0.925	45.2171
		0.985	12.7835	1	25.6353	0.935	45.3207
		0.995	12.764	1.001	25.6346	0.945	45.4193
		1	12.7541	1.003	25.633	0.955	45.5131
		1.001	12.7522	1.007	25.6294	0.965	45.6021
		1.003	12.7481	1.015	25.621	0.975	45.6863
		1.007	12.74	1.025	25.6085	0.985	45.766
		1.015	12.7231	1.035	25.5941	0.995	45.8411
		1.025	12.7013	1.045	25.5778	1	45.8775
		1.035	12.6788	1.055	25.5597	1.001	45.8847
		1.045	12.6556	1.065	25.5398	1.003	45.899
		1.055	12.6317	1.075	25.5183	1.007	45.9269
		1.065	12.6072	1.085	25.4951	1.015	45.9799
		1.075	12.582	1.095	25.4703	1.025	46.0418
		1.085	12.5563	1.1	25.4576	1.035	46.0995
		1.095	12.53	1.101	25.455	1.045	46.1532
		1.1	12.5168	1.103	25.4498	1.055	46.2028
		1.101	12.5141	1.107	25.4392	1.065	46.2485
		1.103	12.5088	1.115	25.4169	1.075	46.2903
		1.107	12.498	1.125	25.3878	1.085	46.3284
		1.115	12.4762	1.135	25.3572	1.095	46.3628
		1.125	12.4484	1.145	25.3254	1.1	46.3791
		1.135	12.4202	1.155	25.2923	1.101	46.3823
		1.145	12.3915	1.165	25.258	1.103	46.3886
		1.155	12.3625	1.175	25.2225	1.107	46.4006
		1.165	12.333	1.185	25.1859	1.115	46.4224
		1.175	12.3032	1.195	25.1482	1.125	46.4462
		1.185	12.273	1.2	25.1291	1.135	46.4667
		1.195	12.2426	1.201	25.1253	1.145	46.4839
		1.2	12.2272	1.203	25.1176	1.155	46.4979
		1.201	12.2242	1.207	25.102	1.165	46.5087
		1.203	12.218	1.215	25.0702	1.175	46.5166
		1.207	12.2057	1.225	25.0295	1.185	46.5215
		1.215	12.1808	1.235	24.9879	1.195	46.5235
		1.225	12.1495	1.245	24.9455	1.2	46.5237
		1.235	12.1179	1.255	24.9022	1.201	46.5238
		1.245	12.086	1.265	24.858	1.203	46.5237
		1.255	12.0539	1.275	24.8132	1.207	46.5232
		1.265	12.0216	1.285	24.7675	1.215	46.5203
		1.275	11.9891	1.295	24.7212	1.225	46.514
		1.285	11.9565	1.3	24.6979	1.235	46.5051
		1.295	11.9236	1.301	24.6932	1.245	46.4937
		1.3	11.9071	1.303	24.6838	1.255	46.4798
		1.301	11.9038	1.307	24.665	1.265	46.4636
		1.303	11.8972	1.315	24.6268	1.275	46.4449
		1.307	11.884	1.325	24.5785	1.285	46.424
		1.315	11.8575	1.335	24.5297	1.295	46.4009
		1.325	11.8241	1.345	24.4802	1.3	46.3888
		1.335	11.7907	1.355	24.4303	1.301	46.3864
		1.345	11.7571	1.365	24.3798	1.303	46.3814
		1.355	11.7235	1.375	24.3288	1.307	46.3711
		1.365	11.6897	1.385	24.2773	1.315	46.3492
		1.375	11.6558	1.395	24.2254	1.325	46.3198
		1.385	11.6218	1.4	24.1993	1.335	46.2883
		1.395	11.5878	1.401	24.1941	1.345	46.255
		1.4	11.5707	1.403	24.1837	1.355	46.2198
		1.401	11.5673	1.407	24.1627	1.365	46.1827
		1.403	11.5605	1.415	24.1205	1.375	46.1439
		1.407	11.5468	1.425	24.0674	1.385	46.1034
		1.415	11.5195	1.435	24.0139	1.395	46.0612
		1.425	11.4853	1.445	23.96	1.4	46.0397
		1.435	11.451	1.455	23.9058	1.401	46.0353
		1.445	11.4166	1.465	23.8513	1.403	46.0266
		1.455	11.3822	1.475	23.7965	1.407	46.009
		1.465	11.3478	1.485	23.7414	1.415	45.9726
		1.475	11.3133	1.495	23.686	1.425	45.9256
		1.485	11.2789	1.5	23.6583	1.435	45.8772
		1.495	11.2443	1.501	23.6527	1.445	45.8273
		1.5	11.2271	1.503	23.6416	1.455	45.776
		1.501	11.2236	1.507	23.6193	1.465	45.7233
		1.503	11.2167	1.515	23.5746	1.475	45.6693
		1.507	11.2029	1.525	23.5185	1.485	45.614
		1.515	11.1753	1.535	23.4621	1.495	45.5575
		1.525	11.1407	1.545	23.4056	1.5	45.5289
		1.535	11.1062	1.555	23.3488	1.501	45.5232
		1.545	11.0716	1.565	23.2919	1.503	45.5116
		1.555	11.0371	1.575	23.2348	1.507	45.4884
		1.565	11.0025	1.585	23.1775	1.515	45.4413
		1.575	10.9679	1.595	23.12	1.525	45.3812
		1.585	10.9334	1.6	23.0913	1.535	45.32
		1.595	10.8989	1.601	23.0855	1.545	45.2577
		1.6	10.8816	1.603	23.074	1.555	45.1944
		1.601	10.8781	1.607	23.0509	1.565	45.13
		1.603	10.8712	1.615	23.0048	1.575	45.0647
		1.607	10.8574	1.625	22.9469	1.585	44.9984
		1.615	10.8298	1.635	22.8889	1.595	44.9312
		1.625	10.7953	1.645	22.8307	1.6	44.8973
		1.635	10.7609	1.655	22.7725	1.601	44.8906
		1.645	10.7264	1.665	22.7142	1.603	44.877
		1.655	10.692	1.675	22.6558	1.607	44.8496
		1.665	10.6576	1.685	22.5972	1.615	44.7944
		1.675	10.6233	1.695	22.5386	1.625	44.7246
		1.685	10.5889	1.7	22.5093	1.635	44.6539
		1.695	10.5546	1.701	22.5034	1.645	44.5824
		1.7	10.5375	1.703	22.4917	1.655	44.5102
		1.701	10.5341	1.707	22.4682	1.665	44.4372
		1.703	10.5272	1.715	22.4212	1.675	44.3634
		1.707	10.5135	1.725	22.3624	1.685	44.289
		1.715	10.4861	1.735	22.3035	1.695	44.2139
		1.725	10.4519	1.745	22.2445	1.7	44.1761
		1.735	10.4177	1.755	22.1855	1.701	44.1686
		1.745	10.3836	1.765	22.1265	1.703	44.1534
		1.755	10.3495	1.775	22.0674	1.707	44.1231
		1.765	10.3155	1.785	22.0083	1.715	44.0619
		1.775	10.2815	1.795	21.9491	1.725	43.9848
		1.785	10.2475	1.8	21.9195	1.735	43.9071
		1.795	10.2136	1.801	21.9136	1.745	43.8289
		1.8	10.1966	1.803	21.9017	1.755	43.75
		1.801	10.1932	1.807	21.8781	1.765	43.6706
		1.803	10.1865	1.815	21.8307	1.775	43.5906
		1.807	10.1729	1.825	21.7714	1.785	43.5102
		1.815	10.1458	1.835	21.7121	1.795	43.4292
		1.825	10.1121	1.845	21.6528	1.8	43.3886
		1.835	10.0783	1.855	21.5935	1.801	43.3805
		1.845	10.0446	1.865	21.5342	1.803	43.3642
		1.855	10.011	1.875	21.4749	1.807	43.3316
		1.865	9.9774	1.885	21.4155	1.815	43.266
		1.875	9.94386	1.895	21.3562	1.825	43.1836
		1.885	9.91037	1.9	21.3265	1.835	43.1007
		1.895	9.87692	1.901	21.3206	1.845	43.0174
		1.9	9.86022	1.903	21.3087	1.855	42.9337
		1.901	9.85687	1.907	21.285	1.865	42.8496
		1.903	9.85019	1.915	21.2375	1.875	42.7651
		1.907	9.83684	1.925	21.1782	1.885	42.6802
		1.915	9.81017	1.935	21.1189	1.895	42.5949
		1.925	9.77689	1.945	21.0596	1.9	42.5522
		1.935	9.74365	1.955	21.0003	1.901	42.5436
		1.945	9.71048	1.965	20.941	1.903	42.5265
		1.955	9.67735	1.975	20.8817	1.907	42.4922
		1.965	9.64428	1.985	20.8224	1.915	42.4235
		1.975	9.61127	1.995	20.7632	1.925	42.3371
		1.985	9.57832	2	20.7336	1.935	42.2505
		1.995	9.54541	2.001	20.7277	1.945	42.1635
		2	9.52898	2.003	20.7158	1.955	42.0763
		2.001	9.52569	2.007	20.6921	1.965	41.9887
		2.003	9.51912	2.015	20.6448	1.975	41.9008
		2.007	9.50599	2.025	20.5856	1.985	41.8127
		2.015	9.47976	2.035	20.5265	1.995	41.7243
		2.025	9.44703	2.045	20.4674	2	41.6801
		2.035	9.41436	2.055	20.4083	2.001	41.6712
		2.045	9.38175	2.065	20.3493	2.003	41.6535
		2.055	9.3492	2.075	20.2903	2.007	41.618
		2.065	9.3167	2.085	20.2313	2.015	41.5469
		2.075	9.28427	2.095	20.1724	2.025	41.4577
		2.085	9.2519	2.1	20.1429	2.035	41.3683
		2.095	9.21958	2.101	20.137	2.045	41.2787
		2.1	9.20344	2.103	20.1252	2.055	41.1889
		2.101	9.20022	2.107	20.1017	2.065	41.0988
		2.103	9.19376	2.115	20.0546	2.075	41.0086
		2.107	9.18087	2.125	19.9958	2.085	40.9181
		2.115	9.15511	2.135	19.937	2.095	40.8275
		2.125	9.12298	2.145	19.8783	2.1	40.7821
		2.135	9.09092	2.155	19.8196	2.101	40.773
		2.145	9.05891	2.165	19.761	2.103	40.7549
		2.155	9.02697	2.175	19.7024	2.107	40.7185
		2.165	8.99509	2.185	19.6438	2.115	40.6457
		2.175	8.96327	2.195	19.5854	2.125	40.5546
		2.185	8.93152	2.2	19.5561	2.135	40.4632
		2.195	8.89983	2.201	19.5503	2.145	40.3717
		2.2	8.884	2.203	19.5386	2.155	40.2801
		2.201	8.88083	2.207	19.5152	2.165	40.1883
		2.203	8.8745	2.215	19.4685	2.175	40.0964
		2.207	8.86186	2.225	19.4102	2.185	40.0043
		2.215	8.83661	2.235	19.3519	2.195	39.9121
		2.225	8.80511	2.245	19.2937	2.2	39.8659
		2.235	8.77367	2.255	19.2356	2.201	39.8567
		2.245	8.7423	2.265	19.1775	2.203	39.8383
		2.255	8.711	2.275	19.1194	2.207	39.8013
		2.265	8.67976	2.285	19.0614	2.215	39.7274
		2.275	8.64859	2.295	19.0035	2.225	39.6348
		2.285	8.61748	2.3	18.9746	2.235	39.5421
		2.295	8.58644	2.301	18.9688	2.245	39.4494
		2.3	8.57094	2.303	18.9572	2.255	39.3565
		2.301	8.56783	2.307	18.9341	2.265	39.2636
		2.303	8.56164	2.315	18.8879	2.275	39.1705
		2.307	8.54925	2.325	18.8301	2.285	39.0774
		2.315	8.52452	2.335	18.7725	2.295	38.9841
		2.325	8.49368	2.345	18.7149	2.3	38.9375
		2.335	8.46291	2.355	18.6574	2.301	38.9282
		2.345	8.4322	2.365	18.5999	2.303	38.9095
		2.355	8.40156	2.375	18.5425	2.307	38.8722
		2.365	8.37098	2.385	18.4852	2.315	38.7975
		2.375	8.34048	2.395	18.4279	2.325	38.7041
		2.385	8.31004	2.4	18.3993	2.335	38.6106
		2.395	8.27967	2.401	18.3936	2.345	38.517
		2.4	8.2645	2.403	18.3822	2.355	38.4234
		2.401	8.26147	2.407	18.3593	2.365	38.3297
		2.403	8.2554	2.415	18.3136	2.375	38.236
		2.407	8.24329	2.425	18.2566	2.385	38.1422
		2.415	8.2191	2.435	18.1996	2.395	38.0484
		2.425	8.18893	2.445	18.1427	2.4	38.0015
		2.435	8.15883	2.455	18.0859	2.401	37.9921
		2.445	8.12881	2.465	18.0292	2.403	37.9733
		2.455	8.09885	2.475	17.9725	2.407	37.9358
		2.465	8.06895	2.485	17.9159	2.415	37.8607
		2.475	8.03913	2.495	17.8594	2.425	37.7668
		2.485	8.00938	2.5	17.8312	2.435	37.6728
		2.495	7.9797	2.501	17.8256	2.445	37.5788
		2.5	7.96487	2.503	17.8143	2.455	37.4848
		2.501	7.96191	2.507	17.7917	2.465	37.3908
		2.503	7.95598	2.515	17.7466	2.475	37.2968
		2.507	7.94414	2.525	17.6904	2.485	37.2027
		2.515	7.92051	2.535	17.6342	2.495	37.1086
		2.525	7.89103	2.545	17.5781	2.5	37.0616
		2.535	7.86163	2.555	17.5221	2.501	37.0522
		2.545	7.83229	2.565	17.4661	2.503	37.0334
		2.555	7.80303	2.575	17.4103	2.507	36.9958
		2.565	7.77384	2.585	17.3545	2.515	36.9205
		2.575	7.74471	2.595	17.2988	2.525	36.8264
		2.585	7.71566	2.6	17.271	2.535	36.7324
		2.595	7.68668	2.601	17.2654	2.545	36.6383
		2.6	7.6722	2.603	17.2543	2.555	36.5442
		2.601	7.66931	2.607	17.2321	2.565	36.4502
		2.603	7.66352	2.615	17.1877	2.575	36.3561
		2.607	7.65196	2.625	17.1322	2.585	36.2621
		2.615	7.62889	2.635	17.0769	2.595	36.1681
		2.625	7.60012	2.645	17.0217	2.6	36.121
		2.635	7.57142	2.655	16.9665	2.601	36.1116
		2.645	7.54279	2.665	16.9114	2.603	36.0928
		2.655	7.51424	2.675	16.8564	2.607	36.0552
		2.665	7.48575	2.685	16.8015	2.615	35.98
		2.675	7.45733	2.695	16.7467	2.625	35.8861
		2.685	7.42899	2.7	16.7193	2.635	35.7921
		2.695	7.40072	2.701	16.7139	2.645	35.6982
		2.7	7.3866	2.703	16.7029	2.655	35.6044
		2.701	7.38378	2.707	16.681	2.665	35.5105
		2.703	7.37813	2.715	16.6373	2.675	35.4167
		2.707	7.36686	2.725	16.5828	2.685	35.3229
		2.715	7.34436	2.735	16.5284	2.695	35.2292
		2.725	7.3163	2.745	16.474	2.7	35.1823
		2.735	7.28831	2.755	16.4198	2.701	35.1729
		2.745	7.2604	2.765	16.3656	2.703	35.1542
		2.755	7.23255	2.775	16.3115	2.707	35.1167
		2.765	7.20478	2.785	16.2575	2.715	35.0418
		2.775	7.17708	2.795	16.2037	2.725	34.9482
		2.785	7.14946	2.8	16.1768	2.735	34.8546
		2.795	7.1219	2.801	16.1714	2.745	34.7611
		2.8	7.10814	2.803	16.1606	2.755	34.6676
		2.801	7.10539	2.807	16.1391	2.765	34.5742
		2.803	7.09989	2.815	16.0962	2.775	34.4808
		2.807	7.0889	2.825	16.0426	2.785	34.3875
		2.815	7.06697	2.835	15.9891	2.795	34.2942
		2.825	7.03963	2.845	15.9357	2.8	34.2476
		2.835	7.01237	2.855	15.8824	2.801	34.2383
		2.845	6.98517	2.865	15.8292	2.803	34.2197
		2.855	6.95805	2.875	15.7761	2.807	34.1824
		2.865	6.931	2.885	15.7231	2.815	34.1079
		2.875	6.90402	2.895	15.6702	2.825	34.0148
		2.885	6.87711	2.9	15.6437	2.835	33.9218
		2.895	6.85028	2.901	15.6385	2.845	33.8288
		2.9	6.83688	2.903	15.6279	2.855	33.7359
		2.901	6.8342	2.907	15.6068	2.865	33.6431
		2.903	6.82884	2.915	15.5646	2.875	33.5504
		2.907	6.81814	2.925	15.512	2.885	33.4577
		2.915	6.79679	2.935	15.4595	2.895	33.3651
		2.925	6.77017	2.945	15.4071	2.9	33.3188
		2.935	6.74363	2.955	15.3548	2.901	33.3096
		2.945	6.71715	2.965	15.3026	2.903	33.291
		2.955	6.69075	2.975	15.2505	2.907	33.254
		2.965	6.66442	2.985	15.1985	2.915	33.1801
		2.975	6.63816	2.995	15.1466	2.925	33.0877
		2.985	6.61198	3	15.1206	2.935	32.9954
		2.995	6.58587	3.001	15.1155	2.945	32.9032
		3	6.57283	3.003	15.1051	2.955	32.8111
		3.001	6.57022	3.007	15.0844	2.965	32.719
		3.003	6.56501	3.015	15.043	2.975	32.627
		3.007	6.5546	3.025	14.9915	2.985	32.5352
		3.015	6.53382	3.035	14.94	2.995	32.4434
		3.025	6.50793	3.045	14.8886	3	32.3975
		3.035	6.4821	3.055	14.8373	3.001	32.3883
		3.045	6.45635	3.065	14.7861	3.003	32.37
		3.055	6.43067	3.075	14.7351	3.007	32.3333
		3.065	6.40506	3.085	14.6841	3.015	32.26
		3.075	6.37953	3.095	14.6333	3.025	32.1685
		3.085	6.35406	3.1	14.6078	3.035	32.077
		3.095	6.32867	3.101	14.6028	3.045	31.9857
		3.1	6.316	3.103	14.5926	3.055	31.8945
		3.101	6.31346	3.107	14.5723	3.065	31.8033
		3.103	6.30839	3.115	14.5318	3.075	31.7123
		3.107	6.29827	3.125	14.4813	3.085	31.6213
		3.115	6.27807	3.135	14.4308	3.095	31.5305
		3.125	6.2529	3.145	14.3805	3.1	31.4851
		3.135	6.22779	3.155	14.3303	3.101	31.476
		3.145	6.20276	3.165	14.2802	3.103	31.4578
		3.155	6.1778	3.175	14.2302	3.107	31.4215
		3.165	6.15291	3.185	14.1803	3.115	31.349
		3.175	6.1281	3.195	14.1305	3.125	31.2585
		3.185	6.10335	3.2	14.1056	3.135	31.168
		3.195	6.07868	3.201	14.1006	3.145	31.0777
		3.2	6.06636	3.203	14.0907	3.155	30.9874
		3.201	6.0639	3.207	14.0708	3.165	30.8973
		3.203	6.05897	3.215	14.0312	3.175	30.8073
		3.207	6.04914	3.225	13.9817	3.185	30.7174
		3.215	6.02951	3.235	13.9323	3.195	30.6276
		3.225	6.00506	3.245	13.8831	3.2	30.5827
		3.235	5.98067	3.255	13.8339	3.201	30.5737
		3.245	5.95635	3.265	13.7849	3.203	30.5558
		3.255	5.93211	3.275	13.736	3.207	30.5199
		3.265	5.90793	3.285	13.6872	3.215	30.4483
		3.275	5.88383	3.295	13.6385	3.225	30.3588
		3.285	5.8598	3.3	13.6141	3.235	30.2694
		3.295	5.83584	3.301	13.6093	3.245	30.1802
		3.3	5.82388	3.303	13.5995	3.255	30.0911
		3.301	5.82149	3.307	13.5801	3.265	30.0021
		3.303	5.81671	3.315	13.5413	3.275	29.9132
		3.307	5.80716	3.325	13.4929	3.285	29.8244
		3.315	5.7881	3.335	13.4447	3.295	29.7358
		3.325	5.76436	3.345	13.3965	3.3	29.6915
		3.335	5.74068	3.355	13.3485	3.301	29.6826
		3.345	5.71708	3.365	13.3005	3.303	29.6649
		3.355	5.69354	3.375	13.2527	3.307	29.6295
		3.365	5.67008	3.385	13.205	3.315	29.5588
		3.375	5.64669	3.395	13.1574	3.325	29.4705
		3.385	5.62336	3.4	13.1336	3.335	29.3823
		3.395	5.60011	3.401	13.1288	3.345	29.2943
		3.4	5.5885	3.403	13.1193	3.355	29.2064
		3.401	5.58618	3.407	13.1004	3.365	29.1186
		3.403	5.58154	3.415	13.0624	3.375	29.0309
		3.407	5.57228	3.425	13.0152	3.385	28.9434
		3.415	5.55379	3.435	12.968	3.395	28.856
		3.425	5.53075	3.445	12.9209	3.4	28.8123
		3.435	5.50777	3.455	12.874	3.401	28.8036
		3.445	5.48487	3.465	12.8272	3.403	28.7861
		3.455	5.46204	3.475	12.7805	3.407	28.7512
		3.465	5.43928	3.485	12.7339	3.415	28.6815
		3.475	5.41659	3.495	12.6874	3.425	28.5945
		3.485	5.39397	3.5	12.6641	3.435	28.5076
		3.495	5.37142	3.501	12.6595	3.445	28.4208
		3.5	5.36016	3.503	12.6502	3.455	28.3342
		3.501	5.35791	3.507	12.6317	3.465	28.2477
		3.503	5.35341	3.515	12.5946	3.475	28.1613
		3.507	5.34442	3.525	12.5485	3.485	28.0751
		3.515	5.32649	3.535	12.5024	3.495	27.989
		3.525	5.30415	3.545	12.4565	3.5	27.946
		3.535	5.28187	3.555	12.4107	3.501	27.9374
		3.545	5.25967	3.565	12.365	3.503	27.9202
		3.555	5.23753	3.575	12.3194	3.507	27.8858
		3.565	5.21546	3.585	12.2739	3.515	27.8172
		3.575	5.19347	3.595	12.2285	3.525	27.7315
		3.585	5.17154	3.6	12.2058	3.535	27.6459
		3.595	5.14968	3.601	12.2013	3.545	27.5605
		3.6	5.13876	3.603	12.1922	3.555	27.4752
		3.601	5.13658	3.607	12.1741	3.565	27.3901
		3.603	5.13222	3.615	12.138	3.575	27.3051
		3.607	5.12351	3.625	12.093	3.585	27.2203
		3.615	5.10613	3.635	12.0481	3.595	27.1355
		3.625	5.08448	3.645	12.0032	3.6	27.0932
		3.635	5.06289	3.655	11.9585	3.601	27.0847
		3.645	5.04137	3.665	11.9139	3.603	27.0678
		3.655	5.01992	3.675	11.8695	3.607	27.034
		3.665	4.99854	3.685	11.8251	3.615	26.9665
		3.675	4.97722	3.695	11.7808	3.625	26.8822
		3.685	4.95598	3.7	11.7587	3.635	26.798
		3.695	4.9348	3.701	11.7543	3.645	26.714
		3.7	4.92422	3.703	11.7455	3.655	26.6302
		3.701	4.92211	3.707	11.7279	3.665	26.5464
		3.703	4.91789	3.715	11.6926	3.675	26.4629
		3.707	4.90945	3.725	11.6487	3.685	26.3794
		3.715	4.89261	3.735	11.6049	3.695	26.2962
		3.725	4.87163	3.745	11.5612	3.7	26.2546
		3.735	4.85073	3.755	11.5176	3.701	26.2462
		3.745	4.82988	3.765	11.4742	3.703	26.2296
		3.755	4.80911	3.775	11.4308	3.707	26.1964
		3.765	4.7884	3.785	11.3876	3.715	26.13
		3.775	4.76776	3.795	11.3444	3.725	26.0471
		3.785	4.74718	3.8	11.3229	3.735	25.9644
		3.795	4.72667	3.801	11.3186	3.745	25.8819
		3.8	4.71644	3.803	11.31	3.755	25.7995
		3.801	4.71439	3.807	11.2928	3.765	25.7172
		3.803	4.7103	3.815	11.2584	3.775	25.6351
		3.807	4.70213	3.825	11.2157	3.785	25.5532
		3.815	4.68583	3.835	11.173	3.795	25.4714
		3.825	4.66552	3.845	11.1304	3.8	25.4305
		3.835	4.64528	3.855	11.0879	3.801	25.4224
		3.845	4.6251	3.865	11.0456	3.803	25.406
		3.855	4.60499	3.875	11.0034	3.807	25.3734
		3.865	4.58494	3.885	10.9612	3.815	25.3082
		3.875	4.56496	3.895	10.9192	3.825	25.2268
		3.885	4.54505	3.9	10.8983	3.835	25.1456
		3.895	4.5252	3.901	10.8941	3.845	25.0646
		3.9	4.51529	3.903	10.8857	3.855	24.9837
		3.901	4.51331	3.907	10.8689	3.865	24.903
		3.903	4.50935	3.915	10.8355	3.875	24.8224
		3.907	4.50144	3.925	10.7938	3.885	24.742
		3.915	4.48567	3.935	10.7523	3.895	24.6617
		3.925	4.46601	3.945	10.7108	3.9	24.6216
		3.935	4.44643	3.955	10.6695	3.901	24.6136
		3.945	4.4269	3.965	10.6282	3.903	24.5975
		3.955	4.40744	3.975	10.5871	3.907	24.5655
		3.965	4.38805	3.985	10.5461	3.915	24.5015
		3.975	4.36872	3.995	10.5052	3.925	24.4217
		3.985	4.34945	4	10.4848	3.935	24.3421
		3.995	4.33025	4.001	10.4807	3.945	24.2626
		4	4.32067	4.003	10.4726	3.955	24.1832
		4.001	4.31875	4.007	10.4563	3.965	24.104
		4.003	4.31492	4.015	10.4237	3.975	24.025
		4.007	4.30727	4.025	10.3832	3.985	23.9461
		4.015	4.29201	4.035	10.3427	3.995	23.8674
		4.025	4.273	4.045	10.3024	4	23.8281
		4.035	4.25405	4.055	10.2621	4.001	23.8202
		4.045	4.23517	4.065	10.222	4.003	23.8045
		4.055	4.21635	4.075	10.182	4.007	23.7731
		4.065	4.19759	4.085	10.1421	4.015	23.7103
		4.075	4.1789	4.095	10.1023	4.025	23.6321
		4.085	4.16027	4.1	10.0825	4.035	23.554
		4.095	4.1417	4.101	10.0785	4.045	23.4761
		4.1	4.13243	4.103	10.0706	4.055	23.3983
		4.101	4.13058	4.107	10.0547	4.065	23.3207
		4.103	4.12688	4.115	10.023	4.075	23.2432
		4.107	4.11948	4.125	9.98359	4.085	23.1659
		4.115	4.10473	4.135	9.94425	4.095	23.0888
		4.125	4.08635	4.145	9.90501	4.1	23.0502
		4.135	4.06803	4.155	9.86589	4.101	23.0425
		4.145	4.04978	4.165	9.82688	4.103	23.0271
		4.155	4.03158	4.175	9.78797	4.107	22.9963
		4.165	4.01345	4.185	9.74918	4.115	22.9349
		4.175	3.99538	4.195	9.71049	4.125	22.8582
		4.185	3.97737	4.2	9.69118	4.135	22.7817
		4.195	3.95943	4.201	9.68731	4.145	22.7054
		4.2	3.95047	4.203	9.6796	4.155	22.6292
		4.201	3.94868	4.207	9.66417	4.165	22.5532
		4.203	3.9451	4.215	9.6334	4.175	22.4773
		4.207	3.93795	4.225	9.59504	4.185	22.4016
		4.215	3.92369	4.235	9.5568	4.195	22.3261
		4.225	3.90593	4.245	9.51866	4.2	22.2884
		4.235	3.88823	4.255	9.48063	4.201	22.2808
		4.245	3.87059	4.265	9.4427	4.203	22.2657
		4.255	3.85301	4.275	9.40489	4.207	22.2356
		4.265	3.83549	4.285	9.36719	4.215	22.1754
		4.275	3.81803	4.295	9.32959	4.225	22.1004
		4.285	3.80063	4.3	9.31082	4.235	22.0255
		4.295	3.78329	4.301	9.30707	4.245	21.9507
		4.3	3.77463	4.303	9.29956	4.255	21.8762
		4.301	3.7729	4.307	9.28458	4.265	21.8018
		4.303	3.76945	4.315	9.25467	4.275	21.7275
		4.307	3.76254	4.325	9.2174	4.285	21.6534
		4.315	3.74876	4.335	9.18024	4.295	21.5795
		4.325	3.7316	4.345	9.14318	4.3	21.5426
		4.335	3.71451	4.355	9.10623	4.301	21.5352
		4.345	3.69746	4.365	9.06939	4.303	21.5204
		4.355	3.68048	4.375	9.03266	4.307	21.491
		4.365	3.66356	4.385	8.99603	4.315	21.4321
		4.375	3.6467	4.395	8.95951	4.325	21.3586
		4.385	3.62989	4.4	8.94128	4.335	21.2854
		4.395	3.61315	4.401	8.93763	4.345	21.2123
		4.4	3.60479	4.403	8.93035	4.355	21.1393
		4.401	3.60312	4.407	8.91579	4.365	21.0665
		4.403	3.59978	4.415	8.88674	4.375	20.9939
		4.407	3.59311	4.425	8.85054	4.385	20.9215
		4.415	3.57981	4.435	8.81445	4.395	20.8492
		4.425	3.56324	4.445	8.77846	4.4	20.8131
		4.435	3.54673	4.455	8.74258	4.401	20.8058
		4.445	3.53027	4.465	8.70681	4.403	20.7914
		4.455	3.51388	4.475	8.67114	4.407	20.7626
		4.465	3.49754	4.485	8.63558	4.415	20.705
		4.475	3.48126	4.495	8.60012	4.425	20.6332
		4.485	3.46503	4.5	8.58242	4.435	20.5616
		4.495	3.44887	4.501	8.57888	4.445	20.4901
		4.5	3.4408	4.503	8.5718	4.455	20.4187
		4.501	3.43919	4.507	8.55767	4.465	20.3476
		4.503	3.43596	4.515	8.52947	4.475	20.2766
		4.507	3.42952	4.525	8.49433	4.485	20.2058
		4.515	3.41668	4.535	8.4593	4.495	20.1351
		4.525	3.40069	4.545	8.42436	4.5	20.0998
		4.535	3.38475	4.555	8.38954	4.501	20.0928
		4.545	3.36887	4.565	8.35481	4.503	20.0787
		4.555	3.35304	4.575	8.3202	4.507	20.0505
		4.565	3.33727	4.585	8.28568	4.515	19.9942
		4.575	3.32156	4.595	8.25127	4.525	19.9241
		4.585	3.3059	4.6	8.23409	4.535	19.8541
		4.595	3.2903	4.601	8.23066	4.545	19.7842
		4.6	3.28251	4.603	8.22379	4.555	19.7145
		4.601	3.28096	4.607	8.21008	4.565	19.645
		4.603	3.27785	4.615	8.18272	4.575	19.5757
		4.607	3.27163	4.625	8.14862	4.585	19.5065
		4.615	3.25924	4.635	8.11462	4.595	19.4375
		4.625	3.24381	4.645	8.08073	4.6	19.403
		4.635	3.22843	4.655	8.04694	4.601	19.3961
		4.645	3.2131	4.665	8.01325	4.603	19.3823
		4.655	3.19783	4.675	7.97967	4.607	19.3548
		4.665	3.18262	4.685	7.94618	4.615	19.2998
		4.675	3.16746	4.695	7.9128	4.625	19.2313
		4.685	3.15236	4.7	7.89614	4.635	19.1629
		4.695	3.13731	4.701	7.89281	4.645	19.0947
		4.7	3.12979	4.703	7.88615	4.655	19.0267
		4.701	3.12829	4.707	7.87285	4.665	18.9588
		4.703	3.12529	4.715	7.84631	4.675	18.8911
		4.707	3.1193	4.725	7.81323	4.685	18.8235
		4.715	3.10734	4.735	7.78026	4.695	18.7562
		4.725	3.09245	4.745	7.74739	4.7	18.7225
		4.735	3.07762	4.755	7.71462	4.701	18.7158
		4.745	3.06284	4.765	7.68195	4.703	18.7023
		4.755	3.04811	4.775	7.64938	4.707	18.6754
		4.765	3.03344	4.785	7.61692	4.715	18.6218
		4.775	3.01882	4.795	7.58455	4.725	18.5549
		4.785	3.00425	4.8	7.56839	4.735	18.4882
		4.795	2.98974	4.801	7.56516	4.745	18.4216
		4.8	2.98249	4.803	7.5587	4.755	18.3552
		4.801	2.98104	4.807	7.54581	4.765	18.2889
		4.803	2.97815	4.815	7.52007	4.775	18.2228
		4.807	2.97237	4.825	7.48801	4.785	18.1569
		4.815	2.96084	4.835	7.45604	4.795	18.0912
		4.825	2.94648	4.845	7.42418	4.8	18.0583
		4.835	2.93218	4.855	7.39241	4.801	18.0517
		4.845	2.91793	4.865	7.36074	4.803	18.0386
		4.855	2.90373	4.875	7.32917	4.807	18.0124
		4.865	2.88958	4.885	7.2977	4.815	17.96
		4.875	2.87548	4.895	7.26633	4.825	17.8948
		4.885	2.86144	4.9	7.25067	4.835	17.8297
		4.895	2.84745	4.901	7.24754	4.845	17.7647
		4.9	2.84046	4.903	7.24128	4.855	17.6999
		4.901	2.83907	4.907	7.22878	4.865	17.6353
		4.903	2.83628	4.915	7.20384	4.875	17.5709
		4.907	2.8307	4.925	7.17276	4.885	17.5066
		4.915	2.81959	4.935	7.14178	4.895	17.4424
		4.925	2.80575	4.945	7.1109	4.9	17.4104
		4.935	2.79196	4.955	7.08012	4.901	17.404
		4.945	2.77822	4.965	7.04943	4.903	17.3912
		4.955	2.76454	4.975	7.01885	4.907	17.3656
		4.965	2.7509	4.985	6.98835	4.915	17.3146
		4.975	2.73731	4.995	6.95796	4.925	17.2509
		4.985	2.72378	5	6.94279	4.935	17.1874
		4.995	2.71029	5.001	6.93975	4.945	17.1241
		5	2.70356	5.003	6.93369	4.955	17.0609
		5.001	2.70222	5.007	6.92158	4.965	16.9979
		5.003	2.69953	5.015	6.89741	4.975	16.9351
		5.007	2.69416	5.025	6.86731	4.985	16.8724
		5.015	2.68345	5.035	6.8373	4.995	16.8099
		5.025	2.67011	5.045	6.80738	5	16.7786
		5.035	2.65682	5.055	6.77757	5.001	16.7724
		5.045	2.64358	5.065	6.74784	5.003	16.7599
		5.055	2.63039	5.075	6.71821	5.007	16.735
		5.065	2.61726	5.085	6.68868	5.015	16.6852
		5.075	2.60416	5.095	6.65924	5.025	16.6232
		5.085	2.59112	5.1	6.64455	5.035	16.5613
		5.095	2.57813	5.101	6.64161	5.045	16.4996
		5.1	2.57164	5.103	6.63574	5.055	16.438
		5.101	2.57035	5.107	6.62401	5.065	16.3766
		5.103	2.56776	5.115	6.60061	5.075	16.3153
		5.107	2.56258	5.125	6.57145	5.085	16.2543
		5.115	2.55226	5.135	6.54239	5.095	16.1933
		5.125	2.53942	5.145	6.51342	5.1	16.1629
		5.135	2.52661	5.155	6.48455	5.101	16.1568
		5.145	2.51386	5.165	6.45577	5.103	16.1447
		5.155	2.50116	5.175	6.42708	5.107	16.1204
		5.165	2.4885	5.185	6.39849	5.115	16.0719
		5.175	2.47589	5.195	6.36999	5.125	16.0114
		5.185	2.46333	5.2	6.35576	5.135	15.9511
		5.195	2.45081	5.201	6.35291	5.145	15.891
		5.2	2.44456	5.203	6.34723	5.155	15.831
		5.201	2.44332	5.207	6.33587	5.165	15.7712
		5.203	2.44082	5.215	6.31322	5.175	15.7116
		5.207	2.43584	5.225	6.285	5.185	15.6521
		5.215	2.4259	5.235	6.25686	5.195	15.5927
		5.225	2.41352	5.245	6.22882	5.2	15.5631
		5.235	2.4012	5.255	6.20087	5.201	15.5572
		5.245	2.38891	5.265	6.17301	5.203	15.5453
		5.255	2.37668	5.275	6.14525	5.207	15.5216
		5.265	2.36449	5.285	6.11757	5.215	15.4744
		5.275	2.35235	5.295	6.08999	5.225	15.4156
		5.285	2.34025	5.3	6.07622	5.235	15.3568
		5.295	2.3282	5.301	6.07346	5.245	15.2983
		5.3	2.32218	5.303	6.06796	5.255	15.2399
		5.301	2.32098	5.307	6.05697	5.265	15.1816
		5.303	2.31858	5.315	6.03505	5.275	15.1235
		5.307	2.31378	5.325	6.00773	5.285	15.0656
		5.315	2.30421	5.335	5.98051	5.295	15.0078
		5.325	2.29229	5.345	5.95337	5.3	14.979
		5.335	2.28042	5.355	5.92633	5.301	14.9732
		5.345	2.2686	5.365	5.89937	5.303	14.9617
		5.355	2.25682	5.375	5.87251	5.307	14.9387
		5.365	2.24508	5.385	5.84573	5.315	14.8927
		5.375	2.23339	5.395	5.81904	5.325	14.8354
		5.385	2.22175	5.4	5.80572	5.335	14.7782
		5.395	2.21014	5.401	5.80305	5.345	14.7212
		5.4	2.20436	5.403	5.79773	5.355	14.6644
		5.401	2.2032	5.407	5.7871	5.365	14.6077
		5.403	2.20088	5.415	5.76589	5.375	14.5511
		5.407	2.19626	5.425	5.73946	5.385	14.4947
		5.415	2.18705	5.435	5.71312	5.395	14.4385
		5.425	2.17558	5.445	5.68687	5.4	14.4104
		5.435	2.16416	5.455	5.66071	5.401	14.4048
		5.445	2.15278	5.465	5.63464	5.403	14.3936
		5.455	2.14144	5.475	5.60865	5.407	14.3712
		5.465	2.13014	5.485	5.58275	5.415	14.3264
		5.475	2.11889	5.495	5.55693	5.425	14.2707
		5.485	2.10768	5.5	5.54405	5.435	14.2151
		5.495	2.09652	5.501	5.54147	5.445	14.1596
		5.5	2.09094	5.503	5.53632	5.455	14.1043
		5.501	2.08983	5.507	5.52604	5.465	14.0491
		5.503	2.0876	5.515	5.50553	5.475	13.9941
		5.507	2.08316	5.525	5.47997	5.485	13.9393
		5.515	2.07429	5.535	5.4545	5.495	13.8846
		5.525	2.06326	5.545	5.42911	5.5	13.8572
		5.535	2.05226	5.555	5.40382	5.501	13.8518
		5.545	2.04131	5.565	5.3786	5.503	13.8409
		5.555	2.0304	5.575	5.35347	5.507	13.8191
		5.565	2.01953	5.585	5.32843	5.515	13.7755
		5.575	2.0087	5.595	5.30347	5.525	13.7213
		5.585	1.99792	5.6	5.29101	5.535	13.6672
		5.595	1.98717	5.601	5.28852	5.545	13.6132
		5.6	1.98181	5.603	5.28354	5.555	13.5594
		5.601	1.98074	5.607	5.27359	5.565	13.5058
		5.603	1.9786	5.615	5.25376	5.575	13.4523
		5.607	1.97432	5.625	5.22905	5.585	13.3989
		5.615	1.96579	5.635	5.20443	5.595	13.3457
		5.625	1.95517	5.645	5.17988	5.6	13.3192
		5.635	1.94459	5.655	5.15543	5.601	13.3139
		5.645	1.93406	5.665	5.13105	5.603	13.3033
		5.655	1.92356	5.675	5.10676	5.607	13.282
		5.665	1.9131	5.685	5.08255	5.615	13.2397
		5.675	1.90269	5.695	5.05842	5.625	13.187
		5.685	1.89231	5.7	5.04638	5.635	13.1344
		5.695	1.88198	5.701	5.04397	5.645	13.0819
		5.7	1.87682	5.703	5.03916	5.655	13.0296
		5.701	1.87579	5.707	5.02955	5.665	12.9774
		5.703	1.87373	5.715	5.01038	5.675	12.9254
		5.707	1.86962	5.725	4.98649	5.685	12.8736
		5.715	1.86141	5.735	4.96269	5.695	12.8218
		5.725	1.8512	5.745	4.93897	5.7	12.796
		5.735	1.84102	5.755	4.91534	5.701	12.7909
		5.745	1.83089	5.765	4.89178	5.703	12.7805
		5.755	1.82079	5.775	4.8683	5.707	12.7599
		5.765	1.81074	5.785	4.84491	5.715	12.7188
		5.775	1.80072	5.795	4.82159	5.725	12.6675
		5.785	1.79074	5.8	4.80995	5.735	12.6164
		5.795	1.7808	5.801	4.80763	5.745	12.5654
		5.8	1.77584	5.803	4.80298	5.755	12.5146
[truncated: 1,262 more rows]
